# Supplementary material for: Identification of a BRAF/PA28γ/MEK1 signaling axis and its role in epithelial-mesenchymal transition in oral submucous fibrosis
Source: Cell Death Dis. 2022 Aug 12;13(8):701. doi: 10.1038/s41419-022-05152-6 (PMC9374740; doi:10.1038/s41419-022-05152-6)
Supplement: Supplementary file 2 — Supplementary Table S1 [file 41419_2022_5152_MOESM2_ESM.xlsx]

## Sheet: Sheet1
Table S1. Clinicopathological characteristics in 80 samples of normal oral mucosa, oral submucosal fibrosis, and OSCC
Characteristics	Normal oral mucosa (N=10) No.		Oral submucosal fibrosis (N=52)			OSCC (N=18) No.
			Early stage (N=17) No.	Mid stage (N=18) No.	Late stage (N=17) No.
Gender
Male	3		17	18	17	18
Female	7		0	0	0	0
Age
<40	6		11	16	14	3
≥40	5		6	2	3	15
Betel quid chewing
Never	10		2	0	1	3
Ever	0		15	18	16	15
Smoking history
Never	10		7	2	7	6
Ever	0		10	16	10	12
Drinking history
Never	8		8	3	9	12
Ever	2		9	15	8	6
Site
Buccal	8		14	10	10	13
Lingua	0		3	2	0	4
Palate	0		0	4	4	0
Lip	2		0	1	2	0
Gingiva	0		0	1	1	1
