# Supplementary material for: Identification of a BRAF/PA28γ/MEK1 signaling axis and its role in epithelial-mesenchymal transition in oral submucous fibrosis
Source: Cell Death Dis. 2022 Aug 12;13(8):701. doi: 10.1038/s41419-022-05152-6 (PMC9374740; doi:10.1038/s41419-022-05152-6)
Supplement: Supplementary file 3 — Supplementary Table S1 [file 41419_2022_5152_MOESM3_ESM.xlsx]

## Sheet: Sheet1
Table S2. The gene expression of various types of fibrosis was downloaded from public database (GeneCards and TCGA)
Types of fibrotic disease
Oral submucosal fibrosis （N=173）	Pulmonary fibrosis （N=2349）	Liver fibrosis （N=1778）	Kidney fibrosis （N=1792）	Myocardial fibrosis （N=883）	OSCC （N=1494）
EGR2	CFTR	CFTR	CFTR	TGFB1	EVPLL
GAGT6	TGFB1	TNF	TGFB1	TNF	PFKM
CTGF	SFTPC	TGFB1	MUC1	CTGF	DYNC1LI1
ELN	TERT	IFNG	REN	IL10	MXD4
FN1	TNF	TERT	PAX2	IFNG	HRG
EDN1	SFTPB	TMEM67	HNF1B	ADRB2	PRPF40A
PLOD2	MUC1	PKHD1	TMEM67	CD36	TMED2
BMP1	IFNG	HLA-DRB1	NPHP1	ACE	AAA1
COL15A1	EGFR	SERPINA1	TNF	EDN1	C3orf54
IGF2	CCL2	HFE	IFNG	REN	DDX18
PTN	SFTPA2	CC2D2A	PKHD1	DSP	KRT82
α-SMA	IL6	RPGRIP1L	CTGF	HFE	ZNF557
γ-SMA	SFTPA1	CTGF	NPHP3	APOE	KCNH7
S100A4	CTGF	CD40LG	WT1	TIMP1	PLS1
ERK	MUC5B	GPT	ACE	F13A1	ASCC1
mTOR	IL13	NPHP3	NPHP4	MMP9	IL19
NF-kB	NKX2-1	RTEL1	INVS	CCL2	U2AF1
TIMP1	TP53	ABCB4	CLCN5	IL6	ZGLP1
MMP9	IL10	PARN	AGT	HLA-DRB1	USP14
ACTA2	TERC	IL6	TERT	LTA	ACO1
vimentin	SERPINA1	ALB	RPGRIP1L	IL1B	SPINK6
COL1A1	ELN	PIK3CA	VEGFA	CRP	EPR1
COL1A2	TUBB3	INVS	PKD1	TLR4	PGK1
IGF-1R	RTEL1	CXCL8	KIF21A	CXCL8	ISYNA1
vimentin	CXCL8	GBE1	SLC4A4	MYL3	LRPPRC
αvβ6	PRTN3	F2	CC2D2A	ELN	PRSS12
ZEB1	PARN	G6PC	CEP290	MPO	NUP37
p-CaCaMKI	CAV1	INPP5E	TSC2	MMP2	OR6C68
p-MLC Rho	FASLG	IL13	FHIT	AGT	ANKRD29
ALDH1	SFTPD	TERC	WDR19	VCAM1	RFPL1
CD44	HLA-DRB1	B9D2	NEK8	SERPINE1	FOXA2
OTC-4	GSTM1	PKD1	INPP5E	F7	SLFNL1
NANOG	PIK3CA	NPHP4	UMOD	CHKB	SNORD94
SOX2	SERPINH1	SLC17A5	EPO	ELANE	TRMT61B
SNAIL	MMP1	IFNA2	AGTR1	CCL5	HARS2
TWIST	ABCA3	GGT1	MKS1	CXCL12	RDM1
SLUG	ERBB2	HLA-A	TTC21B	SFTPD	PCID2
VIMENTIN	ELANE	NPHP1	PIK3CA	FAS	DKK1
E-caderin	MMP9	WDR19	IL10	PLA2G7	PDIA3P
miR-145	TIMP1	AFP	SCNN1B	SELP	FXR1
ST3GAL2	CD79A	CTLA4	HLA-DRB1	VEGFA	ZCCHC10
SSEA-4	ITGA3	CPT2	CA2	ICAM1	CCDC71
COL1A1	MDM2	APOE	PRTN3	HGF	TTC21A
VIMENTIN	EDN1	KRT18	SLC4A1	INS	MS4A1
a-SMA	SCNN1A	BBS10	IFT140	CAV1	CSRP2
TGF-β	IL1B	CEP290	SLC9A3R1	SELE	PHF6
CYPA	CCL11	KRT8	TUBB3	AGTR1	WDR3
NF-kB	SCNN1B	IL10	ANKS6	ALB	NAT10
ROS	TLR2	SLC25A13	BBS10	TUBB3	CNR2
AKT	HGF	BBS9	TMEM216	PIK3C2A	TMEM14B
ERK	BRAF	AGL	XPNPEP3	LPL	DCAF7
Caspase3	ADRB2	HFE2	CAV1	F2	DLX3
NCOA7	PDGFRB	TP53	EGF	PTGS2	EIF4H
GRO-a	TMEM67	MKS1	EDN1	HLA-B	HPRT1
NOX1	MMP2	PRTN3	TERC	JAK2	LOC154449
TGF-β	PKHD1	IFT172	SFTPA2	ITGA2B	SFRS5
JNK	HPS1	HAMP	IFT172	PLAT	CCDC21
ATF2	SPP1	JAK2	INS	ADIPOQ	OR10H1
Jun	CASP8	TCTN2	MET	MPL	METTL2A
M1-4	PDGFRA	HGF	CEP164	CCL3	DUSP16
Ca2+/CAMKII	CC2D2A	NEK8	ELN	VWF	LOC642826
ROS	FGF2	CCL2	MITF	FGF2	ADAM3A
8-oxoG	FBN1	PTPRC	AHI1	JUP	LTB4R
p-Histone	DSP	FASLG	B9D2	F3	GALNT3
H2A.X	SCGB1A1	RNF31	BBS1	HLA-A	LAIR2
IL-6	IL4	TIMP1	IQCB1	THPO	LCE3B
NOX4	RARB	IFT140	BBS9	SERPINA1	ENOPH1
IL-8	FAM111B	PYGL	KRT8	MB	C22orf26
P38	KRT18	MMP9	SCNN1A	APOB	LOC723972
P16	CCL3	HNF1B	OCRL	IL13	STK11IP
cox2	FAM13A	ABCB11	HGF	CALR	ERCC2
TGF-β	MPO	SMAD4	EGFR	IL1A	WDR45
PDGF	STX1A	CAV1	RET	TP53	C7orf52
bFGF	BMPR2	B9D1	BBS4	CASP3	KLRA1
TNF-α	RPGRIP1L	CP	BSND	THBD	SCRG1
TIMP-1	CCL5	IL1B	CLDN16	KNG1	DIO3OS
TGM-2	FGF7	JAG1	PKD2	IL1RN	CPLX3
Krt-17	F2	TMEM216	GSN	IL18	RAB24
HIF-1α	ENG	ATP8B1	TCTN2	CD40LG	GYPE
eotaxin-1	REN	IFNA1	SDCCAG8	TET2	SPACA4
EGR-1	DCTN4	LPL	SFTPA1	LAMP2	SCNN1D
PAR-1	DPP9	TTC21B	TLR4	NPPB	PDIA6
β-catenin	ATP11A	IQCB1	ALB	SERPINC1	CD82
HSP47	VEGFA	FAS	BBS2	MBL2	DGKG
Cyr61	CLCA4	CD79A	MMP1	CD34	MRPL39
HO-1	NPHP3	NHP2	SLC22A12	MMP3	LOC401010
CCN1	STN1	MBL2	GATA3	APOA1	SAA1
PAI-1	FOXF1	RBCK1	PHOX2A	ARL13B	CTLA4
TP63	WDR19	HLA-B	FGF23	NR3C2	AGAP11
MMP2	CSF3	IRF5	PTPRO	DYNC2H1	FAM46B
GSTM1	INVS	SLC40A1	B9D1	PF4	HMGN1
CDH1	ABCC1	IFT122	SLC12A1	PDGFA	FUNDC2P2
PTGS2	DNASE1	SFTPC	VHL	STAT4	IMPG2
IL10	CSF2	THPO	IL1RN	ITGA2	CNNM4
GSTT1	TSC2	HLA-DQB1	HPRT1	NBN	TCTEX1D4
CYP1A1	EGF	EDN1	OGG1	ADM	COL7A1
LOX	PDGFB	SMAD3	TMEM231	PLIN1	C5orf40
HLA-DRB1	CTLA4	HAVCR1	MMP9	FASLG	WDR37
BRAF	CCL17	AIRE	MKKS	CXCR4	KRT16
REN	FCGR2A	SPP1	TP53	ALOX5AP	C3orf42
LOR	PHOX2A	INS	OFD1	KCNQ1	MYO1H
SFRP4	FHIT	TMEM231	BBS7	ITGAM	MT1B
LMNA	PTGS2	SP110	CCL2	CCR5	UBA2
HLA-B	CYP1A1	TLR4	CXCL8	SELL	GRIN3A
KRT14	FAS	CXCL10	SCNN1G	FKTN	GDNF
CCL11	MMP7	IFT80	IL6	CTLA4	UBE2Q2P1
CD36	HLA-DPB1	IL4	CSPP1	FAM111B	S100A4
EGFR	HLA-B	NR1H4	SFTPC	PPBP	AKAP1
VEGFA	ABCB1	NOP10	SHH	EPO	THAP11
NLRP3	SLC11A1	ELANE	BRAF	KRT8	ZDHHC14
CTLA4	SMAD3	NOTCH1	CLCNKB	VCP	TAF7
IL5	CDH1	MAPK8	PDGFB	IL12RB1	TULP1
MDM2	IL1A	CEP164	CEP83	S100A9	LIF
EDNRB	IL5	FGF2	ZNF423	NR1H4	CALML3
HLA-A	PDGFA	CSPP1	SLC12A3	ADAMTS13	MAGIX
MAPK1	ACVRL1	IL12RB1	HPS1	BRAF	LTB
SERPINE1	BMP6	ACADVL	IFT80	HPS1	DDIT4
KRT74	IL1RN	DYNC2H1	DYNC2H1	IL12A	CES7
KNG1	TLR4	SFTPD	SLC34A1	RYR1	SHISA3
CYP2E1	ACE	IFNL3	FGF2	CXCR2	HMMR
SOS1	GUCY2C	MPI	KRT7	NPPA	GUCY2F
FGF2	NPHP4	DGUOK	LYZ	IGF1	CREB3L3
TAC1	TLR9	CYP7B1	VIM	NOS3	GMPS
CALC-α	IFT172	CYP2E1	IFT122	PIGA	RYR2
HLA-DQB1	SAT1	TINF2	LRP2	MMP1	C7orf72
ENG	NPHP1	RPGRIP1	CRP	LEP	OPHN1
MAP2K1	SMAD4	SEPSECS	AVPR2	IL12B	SLC5A10
PTPN11	CRP	BBS1	IL1B	HLA-DPB1	S100A3
MMP8	MKS1	ATP7B	ABCB1	ESR1	PYROXD1
TGF-α	HLA-A	ENG	SCARB2	CBS	TMEM144
TLR5	STAT3	REN	NR3C2	PRF1	PTGR1
SST	GRP	FCGR2A	ACP5	SBDS	RGS13
MMP3	GSTT1	NEK1	JAG1	SPP1	CORO2A
CASP8	CD40LG	TFR2	GLIS2	PRTN3	ITPKB
KRT17	CSPP1	INSR	TIMP1	PMM2	KRT20
KRT8	HPS4	PDGFRA	TRAF3IP1	HP	TAF1A
PPARG	CXCR3	CCL3	RPGRIP1	CSF3	TNFRSF13B
NOS2	CADM1	CCL11	IL4	PTPN11	ADM
FGFR2	APEX1	GPD1	TTC8	FBN1	OSR2
LTA	PTEN	SFTPA2	TMEM138	TRIM37	PCGF3
MYC	DYNC2H1	BBS4	FAS	CCL11	CLCA1
HLA-C	CD36	TUBB3	KIT	GCLC	ABCE1
VIP	IRF5	IFT43	BBS5	SRY	MRPL11
FHIT	NOTCH1	PKD2	WDPCP	LMNA	C7orf44
KRT18	TTC21B	MPO	TCTN3	BMP6	TUBB2A
BMP7	CASP3	VEGFA	ARL13B	IL17A	EFNB2
TGFB3	RNASE3	SLC10A1	IL2	MUC4	RAD23B
HMOX1	NHP2	BBS2	TMEM237	PON1	IL17A
RACK1	IFT140	LEP	SPP1	MTHFR	ASB10
NR3C2	MBL2	HNF4A	SLC34A3	F5	ASCL4
BIRC5	TCTN2	ARL13B	MMP2	GGT1	TOP3B
NAT2	IFT80	TF	BBS12	NOD2	RAB20
PLAT	NEK1	GATA1	LZTFL1	UMOD	CCNA1
HNRNPAB	RET	CD36	WDR35	GBA	GNPDA1
HPGDS	ACP5	AHI1	APOE	IRF5	NDEL1
CMA1	KRT7	VIM	CEP120	SMAD3	RYR3
HRH1	AP3B1	EGF	ARL6	PSMA6	HTR7P1
MICA	MUC4	CRP	CDH1	KALRN	PAPOLA
HBB	TINF2	DCDC2	SFTPD	VIP	SNRK
CST3	AKT1	IL18	NEK1	IL3	RUNDC3A
DHCR24	GSTP1	ALMS1	SPINK1	SLC17A5	COL29A1
CR1	VIP	HSD3B7	ELANE	THBS1	FGD3
DKK3	IL18	CCL5	TRIM32	C4A	RAB19
COL2A1	LTA	WDR35	NOTCH1	CD14	KHNYN
NPY	TGFA	IL1A	LDHA	PDGFB	ERCC8
CA9	MARS	MPL	MDM2	CD79A	CDC23
XRCC3	CCND1	OFD1	CEP41	CAT	PLCXD1
NOS1	KIF21A	WDPCP	CLCNKA	TPO	AREG
HRH2	ALOX5	MMP2	BBIP1	AGER	PPFIA3
CHAT	MAPK8	IFNL4	ICAM1	GATA4	MICAL1
SKI	IFRD1	TCTN1	BMP6	FCGR2A	NUP43
RAF1	WT1	IFIH1	ENG	IL4	CORO1B
C1S	SHH	BMP6	NOTCH2	SCN4A	GHRL
	CCL18	CASP8	WDR60	ANKS6	C4orf14
	ELMOD2	PDGFB	TSC1	IL2	SET
	CXCL10	ABCB1	SMAD3	CTNNB1	ZAP70
	NOP10	CCR5	HLA-B	PRL	G2E3
	SLPI	IL12A	ABCB4	CP	NLRP1
	KRT19	TLR2	GUCY2C	GBE1	GPD2
	HFE	EPO	PRSS1	POSTN	MCCC1
	MKKS	ANKS6	CTLA4	ADRB1	RBM26
	S100A9	SH2D1A	PTEN	HSPD1	HIBADH
	VCAM1	IL1RN	NLRP3	PPARA	C13orf16
	CTSG	FADD	KIF7	TOP1	GET4
	CHGA	ALAS2	CD36	SNRNP70	H2AFZ
	TP63	NOTCH2	IFT43	CENPB	TOM1L2
	IL12RB1	PTGS2	TCTN1	DNASE1	LOC285629
	B9D2	CCL17	PRKCSH	CETP	HIST1H3J
	MUC5AC	F3	KRT18	HIF1A	LOC285205
	TGFBR1	DLL4	SMAD4	IL2RA	DDX19A
	TOP1	CDH1	DCDC2	STAT3	HADHB
	CCL4	MUC1	TP63	ENPP1	C20orf29
	IL17A	TMEM237	NR5A1	SMAD2	AMICA1
	AGT	PNLIP	NPHS2	CXCR3	C1orf113
	TET2	MKKS	TYR	IGFBP3	ANAPC10
	CDKN2A	DKC1	TGFA	SLC9A3R2	NOLC1
	ICAM1	TLR9	ITGB4	CENPA	C5orf20
	ENO2	ADIPOQ	WDR34	EXOSC10	CDK2
	RASSF1	CXCR3	HPS4	TSSK1B	HAO2
	S100A8	PMM2	DKC1	HRH2	CRYBA2
	CCL22	PPARA	PDE6D	LPA	CDC27
	JAK2	TNPO3	TF	PLG	FAIM2
	IL1R1	XPNPEP3	IRF5	BGLAP	SST
	SLC34A2	TTC37	KANK1	RYR2	KLHL14
	CEP120	TNFSF15	CSF2	ADA	PPAT
	HPS5	PNPLA3	MPO	PDGFRA	YWHAG
	ALB	BBS7	CCL3	PRKAG2	AGER
	MPL	CASP3	IFNA2	CXCL10	LYPLA2P1
	HPS6	IGF1	VCAM1	FGA	TNFRSF4
	SMAD2	TJP2	HFE	THBS4	STIP1
	WDR35	CCL18	SGK1	PLOD2	TOP1P1
	PPP2R1B	MMEL1	ITGA3	MLN	HDC
	CALCA	POU2AF1	HLA-A	ENG	NUP54
	BTNL2	SPIB	EVC	SOD1	C14orf178
	MAPK3	TMEM107	CD40LG	ANXA5	ATXN7L2
	CXCL1	ACE	SMAD2	CCL18	AFG3L2
	XRCC1	ABCD3	SETD2	BMP7	FAM65A
	SCNN1G	CEP120	VDR	ABCC6	GPM6A
	ATM	LIPA	HPS6	CST3	C6orf124
	PTPN22	LARS	CCR6	HFE2	HNRNPM
	TUBB2B	BPI	GATA1	RETN	NBEAL2
	CYP2E1	CYP1A2	COL1A1	PPARG	BUB1
	SYP	TGFBR1	ALMS1	SOD3	LCORL
	KCNK3	C2CD3	NPHS1	AKT1	RBM5
	RBPJ	HP	AP3B1	FBL	IL3RA
	IGF1	CYP1A1	SERPINA1	ACE2	CA5B
	CEP290	STAT3	C2CD3	SERPINF2	ZNF20
	CCR6	GSTM1	CCL5	COL1A1	CLU
	OGG1	ADK	IL13	CCL4	NR2C2
	CXCL5	GSTT1	IL18	CYP2C19	C5orf32
	CD44	ICAM1	PDGFRA	AGTR2	ZC3H15
	CXCL9	HAVCR2	SOX9	GPT	GART
	WDR60	IL1R1	LEP	F2R	UBE2O
	TNC	TRAF3IP1	CXCR3	PROCR	CD27
	CXCL12	TGFA	BMP7	GJA1	CCNA2
	LEP	IL5	PDGFRB	TNC	NAA15
	THPO	PHKG2	KIAA0556	KCNJ11	SFRP1
	CXCL2	SDCCAG8	IL1A	NPY	SLC22A14
	IGFBP3	SERPINE1	SLC9A3	GAA	WDR76
	FGFR1	VCAM1	CD2AP	F10	KIAA0408
	DDR1	KIF7	THBD	HLA-DQB1	NRADDP
	B9D1	AGT	BGLAP	ANGPT1	ACSM3
	TARDBP	HBB	DTNBP1	TGFBR1	BATF
	KIT	CTSG	AKT1	MLXIPL	MAP2K1
	SERPINE1	STAT1	C5orf42	IL1R1	SNORA48
	TMEM216	CXCL9	STAT4	HSPG2	VPS16
	EVC	ETFA	SRY	IL5	WT1
	CXCR2	TRIM32	SERPINE1	HAMP	SRP68
	BPI	ARL6	CEP104	ALDH2	MAPKAPK2
	OFD1	BBS5	HPS5	PTGS1	IWS1
	VIM	TTC8	TMEM17	VIM	LOC400752
	GBA	BBS12	GGT1	CD59	SAP130
	DAB2	ZNF423	IFT27	NR1H3	HIST1H4I
	WDR34	OTC	CD79A	CD40	SSB
	CLEC7A	MDM2	ANTXR1	AP3B1	DNAJA3
	SLC9A3R1	ELN	NBN	IFNA2	ALDOC
	IL2RA	TALDO1	KRT19	DMD	FIGN
	DTNBP1	ACP5	FOXF1	GZMB	APOH
	VCP	LEPR	SLPI	BPI	NCRNA00164
	ICOS	RBPJ	PMM2	NOS2	DNAI2
	IFNGR1	DOCK6	DYNC2LI1	KDR	OLA1
	BBS1	ARHGAP31	CPT2	CXCL9	CHCHD3
	SPINK1	EOGT	PTGS2	GSTT1	POM121C
	FGF10	FAH	NRAS	GSN	SLC4A3
	DKC1	CTNNB1	CTNNB1	BBS2	GGCX
	GSN	SERPINC1	TLR2	KARS	ELOVL6
	ADA	BMPR2	CCND1	CD55	CAMKV
	ABCB4	MARS	MMP7	CCR6	MAK
	AREG	GAA	PDGFA	GATA1	ASB2
	NLRP3	KRT19	MBL2	ACTN2	ISG15
	HSP90AA1	HLA-DQA1	CD44	CD4	MFN2
	JAG1	SKIV2L	RAD51C	NGF	GRB14
	MAPK1	ACVRL1	IGF1	ABCB1	CENPK
	CCR7	CXCL12	PTPN22	APEX1	C13orf37
	HBB	WDR60	ATP8B1	TNFRSF1B	TRIM37
	DNAH5	CD4	SLC17A5	LOX	SMARCD2
	AHI1	ABCB7	CALCA	STAT5B	KCNMB4
	DEFB1	NBAS	HYLS1	CTF1	TMEM79
	IGFBP5	SCYL1	PEX1	IGFBP5	C2orf44
	TCTN1	EIF2AK2	PEX5	TLR9	ESD
	MUC2	LZTFL1	IL1R1	NPPC	FLT3
	IGF1R	F5	PIGA	LAMA2	SFXN1
	SELE	LOX	NOD2	POMC	YY1
	EZR	CD34	FASLG	GSTM1	RHPN2
	BBS4	IL17A	KIAA0586	DAG1	CENPT
	SCGB3A2	CEP41	HPS3	GREM1	PIGS
	HPS3	PLIN1	HIF1A	HARS	GALNT13
	CTSB	PTRH2	NONO	TNFRSF25	ALS2CL
	TSC1	KRT7	EPCAM	TGFB3	SDHD
	IL12B	GLIS3	EVC2	DOLK	PARP15
	IL2	MST1	TLR9	IL11	CLYBL
	PRSS1	IFT52	PTH	PGF	NFE2
	F13A1	BBIP1	DLL4	PDE5A	FAM71F2
	MIF	TNFRSF1A	SLC25A13	PKDREJ	HIST1H1B
	ARL13B	SCGB1A1	CCL18	CTSG	GZMM
	IL9	DOLK	HLA-DPB1	CLCN1	RABIF
	BCL2	MAPK1	HMGA2	AARS	NOB1
	SLC40A1	EZR	PRSS8	AGL	SLC5A3
	SGK1	BTNL2	SLC6A18	IGFBP1	CES3
	DYNC2LI1	PKHD1L1	MAPK3	TPT1	ALDH1B1
	PDE4A	SCNN1A	IGFBP5	TRIM21	CENPI
	DERL1	RARB	BTNL2	SHBG	C10orf35
	MET	IL2	C8orf37	P2RY2	POU3F1
	TMEM231	IL2RA	ABCC1	KRT74	GATC
	CD4	FECH	NKX2-1	SMAD4	VSIG4
	LPO	EGFR	NPPA	CD177	C2orf47
	IL12A	SRY	CCDC28B	TRIM32	ARL14
	CCR4	CCR7	BLOC1S6	REG3A	EFR3B
	DEFB4A	ICOS	CXCL12	CALCA	KRT85
	RPGR	MT-ATP6	ADAMTS13	GH1	SLC34A1
	LOX	SLC4A4	SLC29A3	TNFRSF1A	FCRLB
	CANX	ALDOB	EPAS1	IFIH1	SMNDC1
	CXCR1	MMP1	IFNA1	TPM1	RSPO1
	TTR	ACD	MBTPS2	EDNRA	CACNA1A
	TF	GSTP1	CA9	ALDOB	TRAK1
	BDNF	GSN	KCNQ1OT1	KRT18	C3orf10
	TGFBR2	IGFBP3	CRB2	CCR7	DBT
	ATF6	NR1H3	ACTN4	GARS	DKC1
	CLCA1	WRAP53	FGF7	IARS	DEPDC1
	KCNQ1	CSF3	MUC3A	CDSN	TMSL3
	P2RY2	CPT1A	THPO	MRAP	POLG2
	HLA-G	TCF4	BLOC1S3	CXCR1	ACRC
	PLAU	GPR35	CLU	RPS27A	C11orf9
	IFIH1	PSC	HNF4A	NODAL	ATG12
	UBC	ASL	CXCL9	IL16	C20orf141
	IRF1	UROD	IL12A	LDHA	BCL10
	VDAC1	FOXP3	MT-CO2	CXCL2	CDH6
	EPCAM	SBDS	FLT3	CSF2	ACTRT2
	CD209	WDR34	SCGB1A1	LGALS3	EIF4B
	PSMD2	EIF2S1	COL4A3	PTPRC	HEATR7A
	VWF	TWNK	CYP11A1	NOTCH1	ICAM3
	EDNRA	DLAT	SMAD7	CREB1	CTBP2
	CLCN2	CAT	NODAL	CHRM1	MSL3
	CCR3	NBN	TMEM107	IL12RB2	PRCP
	KRT13	GBA	KCNQ1	ASXL1	DLX1
	PSMB3	TLR3	CXCR2	INSR	CEMP1
	RPS27A	CALR	TRPC6	CYP11A1	STAMBP
	PTPRC	PDE6D	GPT	SLC25A13	BBS12
	VTN	KIAA0556	MUC2	SLC4A4	NKX2-8
	CTNNB1	CEP104	NAGLU	VMA21	GALNT12
	PSMC4	SREBF1	KCNJ11	PIK3R4	MLXIPL
	DNAJC5	ADIPOR2	VIP	HLA-C	C1orf186
	THBD	PNPLA6	CUBN	VPS4A	FLJ46111
	NODAL	RNASE3	MYO1E	TROVE2	HIST1H4L
	LTBP1	C5orf42	TGFBR1	FUT2	OR2M2
	HMOX1	CSF2	BPI	TLR2	GUCA2A
	PRSS8	ASGR2	GSTM1	PSAP	GRK4
	TKT	AP1S1	CASP3	TARS	DOK4
	KIAA0586	SOCS1	GSTT1	FLNC	MAD2L1
	BLOC1S6	PTPN22	TTR	TNFRSF11B	LOC283663
	RAB11B	HLA-C	ETFA	LPAR1	CAV2
	SLC9A3R2	CPOX	IL4R	FLNA	ZNF101
	NBN	MLXIPL	IL2RA	ITGB2	ZNF250
	EPO	XIAP	LMNA	TF	CHTF8
	GREM1	APC	APOB	SLC9A1	MASP1
	WDPCP	LYZ	SELE	NAGA	CCDC130
	PLA2G7	JAK1	FN1	BSND	SLC35E2
	F3	ADRB2	SPRY2	DDX41	MMP25
	DNASE1L3	BGLAP	SMARCAL1	MPP2	KIAA0090
	RNF185	SELE	MAPK8	TMEM43	MARS2
	ENO1	PRKCSH	C4A	GSTP1	GRIP1
	SELP	CHGA	GLIS3	PLAU	GNB1
	KITLG	APOB	PNPLA6	ALOX5	FAM18A
	CXCR4	ATP11A	CST3	SERPINA7	SLC25A40
	TNFRSF1B	CYP2D6	SERPINH1	MORC3	C17orf107
	CFM1	MET	SOX10	POMGNT2	PRMT5
	BLOC1S3	UBR1	TTC37	DCN	ARL6IP6
	HP	EPCAM	PTPRC	HMOX1	EEF1E1
	GATA6	NFKB1	GBE1	NLRP3	ZIK1
	BBS7	CYP3A4	FBN1	SOCS1	TREX1
	DEFA1	RAF1	BMP4	POMT1	OASL
	IL3	PCK2	KCNJ1	PEX7	IP6K1
	PKD1	RPGR	GREM1	SAA1	CTSG
	NFE2L2	MYO5B	MUC4	ALMS1	NECAP1
	SOX9	PRF1	INF2	ADK	GTF2H1
	EVC2	PPARG	ABCD3	PEX1	DUSP9
	LPAR1	CALCA	TNC	PEX5	UFM1
	PPARG	KIAA0586	RPS27A	RAD51C	RNPEPL1
	PRKG2	HMOX1	HMOX1	MIF	SQSTM1
	NFKB1	IARS	CTSG	PGR	TREML1
	MUC3A	XBP1	SOD2	MAPK8	ATP2B3
	MYCL	LTF	AFP	TGM2	INCA1
	MECP2	UMOD	FAM20A	CCL7	CENPE
	RNF5	FBN1	VPS45	MMP8	JUND
	HIF1A	C8orf37	STAR	UTRN	ODF3B
	SCT	IFT27	APOA1	SOD2	ANGPTL3
	SERPINB1	CCDC28B	ANLN	PRKCA	POM121
	COL1A1	SERPINH1	G6PC	PIK3CA	DLEU1
	MYC	PSMA7	SALL4	PTX3	SGK2
	HFE2	PKDREJ	SFTPB	MYLK	TLX1NB
	CD34	SELP	RGCC	ITGA7	C7orf68
	PSMD11	CLCA4	IL5	POMGNT1	LY9
	SLC17A5	TCTN3	CHN1	CX3CR1	ZNF414
	RPGRIP1	HLA-G	APEX1	ENO1	HEATR2
	PSMB1	LDHA	IL3	NR1I2	OR9Q1
	GOPC	VDR	MT-TK	HSPA1B	TOM1L1
	PSME2	TSC2	BRCA1	TGFB2	TCP1
	PSMB4	EVC	IL12RB1	LCAT	KCNA3
	F7	EDNRA	C3	DES	NONO
	SLC29A3	MIF	MTOR	CTNNA3	ZDHHC4
	C2CD3	CSF1	SCT	KITLG	AIG1
	AGTR1	IFT88	KDR	RBPJ	OSGEP
	NEK8	THBD	F2	XDH	ACAA1
	ERLIN2	CD59	ADGRG2	TEK	BECN1
	CDKN1A	DDIT3	PRPS1	PTPN22	NPY
	PLCZ1	GUCY2C	PLCE1	MECP2	C13orf34
	MUC7	PGM1	ENPP1	IGHE	ABCB1
	KDR	LCS1	DSP	CA2	PTPRU
	HSPD1	DLD	CXCR1	EPAS1	HMGXB3
	RAF1	IL3	VWF	CD8A	OR51E1
	POMC	CCND1	ADRB2	GHR	MRPL35
	SPRY2	TET2	SLC30A7	QDPR	OR52R1
	PNLIP	SOCS3	MICALL2	NPM1	FAM151B
	NR5A1	ATF4	PGK1	OTC	MANEAL
	BBS2	SMAD2	PTPN11	GNRH1	ASB4
	CSF3R	PI4KA	PPARG	TG	TMBIM6
	CLCN3	SST	RBP4	CHD4	FAM64A
	SST	TMEM138	LAMP2	CCL26	CCDC43
	RYR1	TNFRSF1B	DCN	CHD3	PCDHA11
	SLC4A4	TPO	HP	TRH	IL3
	CAT	PRKD1	GUCA2A	EXOSC9	HOPX
	ADIPOQ	TTR	SELP	RPS4X	ZNF266
	TMEM237	APOA1	ASL	SHOX	AURKA
	SERPINC1	IRS1	MT-ATP6	SHOX2	KRTCAP3
	ASAH1	IFNB1	AQP1	RPS4Y1	BCAR3
	ERLIN1	DMBT1	ALDOB	TSPY1	CD5
	FN1	NAT2	KL	EFHC2	DTX1
	IGHMBP2	CDKN3	FAH	LIMK1	C3orf62
	ANTXR1	AGTR1	TGFB2	PRKAA2	LYZL4
	APOE	SERPINA3	SFRP4	JUN	ECHDC2
	BIRC5	RYR1	APPL1	SHH	C6orf141
	SLC9A3	HADHB	MAPK1	MIR21	LOC649330
	JUN	PEX1	SP110	NFE2L2	KTN1
	KIF7	IGFBP1	THBS1	CYP1A2	RBP4
	DNAI1	LMNA	LOX	RAF1	BID
	REG3A	ADAMTS13	MST1	BCL2	MCM2
	NOTCH3	AKT1	GSTP1	SULT1E1	CRLF1
	NME1	UROS	CSF3	COL1A2	PER4
	FGFR3	VWF	STAT1	PRKG1	GNG8
	INPP5E	CD40	MUC5AC	ACTC1	HSP90AA1
	INS	HLF	PKDREJ	PTEN	TOMM34
	HNMT	SLC9A3R1	LGALS3	TREM1	BTAF1
	LMNA	SLC30A7	ADM	COQ2	CWC22
	TTN	HYLS1	FKTN	CSF1	C3orf26
	GUCA2A	MICALL2	CAT	TSC2	YES1
	CP	ATD	COQ8B	LTF	ZNF589
	STAT4	GH1	NBAS	HSP90AA1	ELOVL5
	HLA-DQB1	CCL4	IGFBP3	VTN	GFOD1
	BAX	SLC35A2	PRKD1	FN1	KRT14
	GGT1	TGM2	IL17A	LEPQTL1	ZNF560
	BMP4	GZMB	CCL11	CYSLTR2	ZNF668
	ITGAM	IFNGR2	KNG1	ACVRL1	PIBF1
	MTOR	JUN	VCP	TIMP2	WDR43
	MYLK	EVC2	F3	CASP1	FBXW10
	HAMP	HPS4	PLA2G2A	CYP27A1	HMG20A
	CYSLTR2	F13A1	CHGA	CHGA	FRAT1
	KNG1	LCK	TRIM37	HSPA4	POLR1B
	NFKBIA	AVPR2	FGA	CPT1A	MMP27
	SP110	PLXNC1	LEPR	CCR1	CGNL1
	SCARB2	TRAM2	IFT52	CHI3L1	TSPAN11
	G6PD	ADA	ATD	STAT1	D2HGDH
	FGFR2	COL1A1	PHKG2	EGFR	CSGALNACT1
	MAP2K1	FIP1L1	PEX7	ABCB7	CCL1
	SMAD7	MMP7	NUP107	TTR	HNRNPA2B1
	MMP8	NOS2	PRF1	ANGPT2	DSG2
	BPIFA1	S100A9	CD34	FAH	DNAJC11
	TAC1	CTC1	POMC	HBB	WDR12
	HLA-DQA1	TGFB2	REG3A	HLA-G	ANXA8L2
	LEPR	MYC	RPGR	FAP	RIMS3
	VEGFC	DNASE1	TNFRSF1A	PECAM1	KIAA0087
	ADM	RPS17	CYP1A1	FABP12	NUDT9
	CD40	VTN	ADA	A2M	C19orf73
	IFNA2	SLC11A1	FCGR2A	DNAH8	USP10
	CD8A	UGT1A1	MLXIPL	ADORA1	CSDAP1
	IGHE	ACTN2	XYLT1	CD63	AGTR2
	PHF11	SMAD7	TOP1	NFKB1	SLC19A1
	GZMB	ABCC1	STX1A	GSR	LOC642852
	BCL2L1	NODAL	IFT88	CYP11B2	LARGE
	CASP9	VPS4A	NPPB	HSPA8	MRPL21
	MGMT	SCN1A	HAVCR1	CR1	C17orf71
	DCN	CDKN1A	KITLG	SOCS3	GRAPL
	PTK2	PAH	PNLIP	MICA	CCDC39
	HYLS1	LTA	THG1L	TET1	SYT14
	XIAP	IRS2	NOS3	VDR	ZNF630
	DDR2	GFAP	MAP2K1	PTPA	C14orf139
	NOS2	DMD	LCN2	BCL2L1	ARHGAP10
	SOD2	SOD2	GPC1	CMA1	ZAN
	PCNA	SERPINA7	RNU4ATAC	C5	HOXD9
	EPX	GOT1	CXCR4	CLU	FRMPD4
	CSF1	IFT46	LARS	GHRL	PCMT1
	TNFSF10	IL12B	FGFR1	PON2	CLCN2
	ERBB4	CLEC7A	VTN	HMGB1	PRKCH
	FLT1	NOS3	CLCN1	MAPK1	TM2D1
	ITGA2	SHH	S100A8	MAPK3	IL23A
	PSAP	ITGA2B	ELOC	IL2RB	SKP1
	CEP104	SLPI	MT-ATP8	NOTCH3	IGDCC3
	PAX2	LBR	TCTEX1D2	NT5E	SEMA5A
	CHIT1	PRKAB1	COQ2	FGFR1	S100A12
	PLA2G2A	THBS1	LCAT	XYLT1	POU2F3
	TIMP2	KIT	COQ6	FOS	LCLAT1
	RELA	HIF1A	SERPINC1	TBXAS1	LOC282997
	CYSLTR1	SAT1	CXCL10	TWIST1	TMEM37
	CREB1	MBTPS2	RBPJ	C3	WFDC1
	BRCA1	NR1I2	BIRC5	PLAUR	MCART2
	CYCS	ATP7A	PLEC	TYMP	MRPL10
	TREM1	CCL22	CCL4	ACADVL	SPIB
	KRT20	CD209	ADIPOQ	IGF2	PLEKHG5
	HSPG2	CBS	CD4	CBL	PGRMC1
	BMP7	FOXA2	DNASE1	MMP13	SH3BP5L
	PRF1	CNTLN	SMARCA4	FGF1	CHMP2B
	BGLAP	CEP76	FGFR3	COL3A1	CFDP1
	IL11	TMEM17	CYP11B2	IL33	FAM193B
	GBE1	TMEM218	FAN1	ATP2A2	NLK
	PTPRO	ARL13A	HSPG2	CDKN2A	GRAP
	VDR	TMEM80	S100A1	SREBF1	SYT17
	TGFB2	CC2D2B	ATP7B	TXN	CRIPAK
	INSR	DRC7	ALOX5	MAPK14	LOC728743
	ERBB3	BMP7	S100A9	PDE4A	A1CF
	SDCCAG8	CLU	XDH	GFAP	NCR3
	DLL4	ADIPOR1	RAF1	NOS1	GPN3
	CD274	IGHE	JUN	S100A1	ZNF878
	GAA	ZC4H2	HABP2	MIR133A1	DUOXA1
	NR3C1	MIR155	NEU1	MIR155	C17orf62
	TYMS	FGF7	CD274	CXADR	SAA4
	MT-ATP6	GPC1	GZMB	TIMP3	HIST1H2AL
	MAPKAP1	HSPD1	CCR5	TLR3	ZIM3
	SELL	CD44	BCL2	MGP	KIAA1683
	CALR	CLCA1	TAC1	ADCY10	CCT8
	SRC	IFNGR1	SST	PIK3CG	MGAT4B
	ADAM33	MAP3K5	TMEM218	BAX	BOD1
	PGR	CYP11A1	DNASE1L3	BSG	WASH5P
	PIK3CG	AP3B1	FGFR2	CD80	CA9
	SERPINA3	SCARB2	PRL	TSLP	GHRLOS
	GFAP	DCTN1	TNFRSF1B	TTN	MCHR2
	IFNGR2	TNFRSF25	CLCN4	NF2	P4HA1
	CHIA	ARL3	LEMD3	HTR2A	SH3BP2
	CCR5	IL11	IGFBP1	IL1RAPL2	ATG9B
	MCL1	CCR6	ENO2	NRAS	TPSAB1
	CDK2	COMP	PCK2	NAGLU	SEC31B
	DMBT1	CXCL2	TFAP2A	HLA-DQA1	ZBED1
	PDPN	ALPP	CSF1	GRP	TMEM192
	TMEM107	VIP	UBR1	MMP14	KIAA1712
	LYZ	FUT2	VPS33A	LCN2	C1orf109
	PRKCA	SHBG	CALR	CYP11B1	TCEANC
	NRAS	HPRT1	HRH2	MIR122	C19orf66
	LAMA2	DEFB1	CP	IRS1	ZNF134
	FOXP3	PLA2G7	AQP3	DPP4	DDX11L2
	ARHGAP31	SOX3	IGF2	ADORA2A	EXOSC2
	PIK3C2A	TCTEX1D2	ARL3	MASP2	DKFZp761E198
	SOD3	ATF6	MIF	AP3D1	RAD9B
	ESR1	DERL1	MECP2	DKK1	TMEM149
	IFT52	ENO1	CD40	NOV	CBS
	GATA3	NRAS	CNTLN	TWNK	NEK2
	MB	CHUK	CEP76	PLA2G6	DAZL
	HBA2	MRC1	IFT46	HSPA1A	NIP7
	F5	ENPP2	ARL13A	AHSG	METT5D1
	VPS45	CYP2C19	TMEM80	CTSB	TNFRSF19
	DOCK6	CANX	CC2D2B	IGES	DLGAP4
	PRKG1	PTEN	DRC7	MIR145	MRPS5
	WG	CXCR4	RASSF1	ERBB2	FABP1
	IL4R	MTHFR	DDIT3	EPHA3	CTNS
	E2F1	NLRP3	COL1A2	XRCC1	C4orf22
	C5orf42	KITLG	EOGT	ACTA2	MTP18
	HABP2	IL12RB2	POMT1	IFNA1	FRMD4A
	PEPD	CXCL1	NFE2L2	CYP17A1	ABHD5
	TNFRSF10B	CXCR2	FOXE1	IL1RL1	PLAU
	LBR	F7	TNFSF10	ADAMTSL1	TNF
	SBDS	PRL	NOS2	ARG1	C11orf21
	IFT43	CXCR1	LIPA	CDKN3	APBB3
	ANGPT2	CXCL5	APC	LAMA3	BAT5
	GATA4	POMC	TCF4	GJA5	SLC5A9
	IL16	VDAC1	USH2A	BMP2	C21orf33
	EOGT	SELL	TWNK	FLT1	ISG20
	ANXA5	IL2RB	KRT20	IL6R	G3BP1
	THBS1	SPINK1	DEFB1	CYCS	SAP30
	ANXA1	RET	PSAP	PLN	ZBTB47
	CD63	ANGPT2	LTA	ITGA3	ZNF662
	ATD	CLCN5	ANGPT2	EP300	CCDC99
	NOD2	KCNJ11	FGF9	CREBBP	MARK4
	MYL3	NEK4	SLC9A3R2	ATP1B1	RTP3
	FLNA	IGFBP5	JAK2	EGLN3	TXNRD1
	NAT2	FTO	SLC40A1	EPHX1	TMEM14C
	HRH2	TNC	TSSK1B	F2RL1	ECT2
	FBLN5	TARDBP	ZNF592	TIMP4	LOC84740
	TLR6	HSPG2	WDR73	DLD	SCPEP1
	BBS10	SULT2A1	PRSS2	FTO	MRPL45
	GPT	TRB	TYMP	SERPINA3	IL17REL
	TCTN3	SYP	CLCN7	BLM	C1orf104
	FLNC	DAB2	DHCR7	MAPT	PIWIL4
	GSR	NEU1	TPO	ZC3H12A	AGRP
	NOS3	CCR4	RNASE3	APOA4	FAM89B
	PLAUR	CYCS	MAPKBP1	PDE3A	ELP4
	TYMP	UBC	CCR3	OCRL	C1GALT1C1
	COMP	CLPS	NGF	CYP2D6	FAM72D
	MAPK14	TNFSF10	TALDO1	TNFSF11	LCE3E
	CD80	HCRT	SOD1	EDNRB	GPBP1
	CYP1A2	DPH1	ELOB	CYP19A1	DKFZp779M0652
	VEGFD	TULP4	CASP8	TNFSF10	C17orf99
	LAMP2	LGALS3	SLC37A4	ADORA2B	UCN2
	CHI3L1	TNFSF13B	FLT1	CASP8	ERGIC1
	AFF4	VCP	ADCY10	TRPV1	NKRF
	XRCC3	DNAH8	CHRM3	UGT1A1	CLEC3B
	MTHFR	APEX1	SAA1	GOT1	LCNL1
	SNRNP70	FLT3	CHKB	IL4R	RALA
	TBX21	GCG	CD59	FGF9	SLC25A4
	LRBA	ASS1	FLNA	ADH1B	IDH1
	SOD1	RBP1	HSP90AA1	AIF1	FAM48A
	ILK	CCR9	EDNRA	HSPB1	AIFM2
	CHRM3	CD68	GFAP	SPARC	RUFY3
	SOX3	PTPRO	CD63	RHOA	ZNF16
	COL1A2	CD226	EIF2S1	CPT2	CCR4
	SMUG1	APOC2	AMBP	AVPR2	TMEM194A
	P2RX7	SP100	ELP1	TCF4	NR1H2
	ITGB2	GPBAR1	PLXNC1	ICOS	F2RL2
	TPT1	MADCAM1	PTCH1	SOS1	MT1DP
	CEBPB	MIR122	MTHFR	KCNH1	KLHL6
	SYK	CSF3R	AREG	CACNA1C	CNTNAP3
	PMPCA	RPS27A	SYP	MAP2K1	C3
	STAT6	TXNDC15	COL25A1	ADAM17	DUSP8
	HOXA1	LRRCC1	WNT5A	CYP2J2	TGM7
	AVPR2	ANKMY2	MB	EGR1	DAZ1
	C4A	FAM98C	IGF1R	CNR1	IRS2
	RCBTB1	TMEM256	CXCL5	MIR29A	MAGT1
	TLR5	BIRC5	IFT74	PRKAB1	MAP2K7
	SRY	DEPDC5	CCL22	CCR2	C20orf46
	CD69	TBX21	LPL	CRYAB	CDR2L
	ACTA2	LTBP1	TRPV1	CTSD	PITPNB
	TNFRSF10A	BAX	PLOD2	SIRT1	C21orf34
	FGF9	PRSS1	NR3C1	ADRB3	ZNF823
	TGFB3	PTPN11	APOL1	CYBB	SMAD3
	STAT1	BCL2L1	PIK3C2A	SRC	C16orf58
	CFLAR	GLIS2	TG	SP1	OR56B4
	ASL	MTOR	HBB	LBP	EXTL2
	TSLP	TG	GPR35	PDP1	CEBPZ
	CCNA2	GAR1	STAT3	SETD2	FLJ36777
	BBS9	ITGAM	SPHK1	NTS	DIDO1
	CCNB1	GHR	TRAM2	PLEC	SOX13
	FOXO3	CDKN2A	PKHD1L1	NARS2	ARL6IP1
	CENPB	SOD1	SREBF1	RPS19	TBC1D14
	SH2D1A	IKBKB	SNRNP70	SGCB	IL16
	UCHL1	TGFBR2	CENPB	SLC6A4	IFITM4P
	DNMT1	CHIT1	EZR	GHSR	CD79B
	KRT8	LPO	MARS	IL6ST	PLSCR3
	CDK1	SMUG1	LIMK1	INHBA	PKDREJ
	KIAA0319L	EHD1	PSMB8	CYBA	SLC4A8
	IFNA1	MTTP	LOR	UTS2	ACOXL
	LTBP4	DLX3	COL5A1	ABO	C19orf39
	ALOX5AP	HCCS	TNFRSF10B	MIR150	FRRS1
	DNAH8	GATA3	CXCL1	NEU1	KLRB1
	HMGA2	PCNA	LTF	MAP3K5	COL9A1
	TNFRSF25	LIPG	TET2	GATA2	NAA25
	ANKS6	SOAT2	CENPA	IRS2	LOC150568
	LAMP1	CD55	EXOSC10	MAPK10	PCOTH
	NGF	FLT3LG	LTBP1	TLR5	GNA14
	DES	MAPK3	GRP	CNR2	HNRNPD
	TCTEX1D2	IGF2	IFRD1	DDAH1	FAH
	PLOD2	POLG2	YAP1	S100A4	PPP1R10
	LGALS3	SM2	EGLN3	APCS	RRAS
	FKTN	CUBN	B3GAT1	VHL	SUN1
	MMP3	FOS	DDR1	CCL21	EXOSC8
	ALPL	MAPK7	ITGAM	RAMP3	OTX2
	TMEM138	MX1	NAGA	UBR1	SLC41A1
	BMP2	SGK1	CCR4	NDUFS4	UGGT2
	TRIM37	PEX5	GJB1	PRKCE	C4orf42
	RAPGEF3	CCK	SPINK5	PDE4D	ATAD3A
	TMEM173	IFT74	AGER	ANPEP	FCRL3
	EHD1	TPMT	TNFRSF11B	BIRC5	CELF2
	NPPB	IL9	SRC	GNAI1	ABCC3
	PRG4	DEFA1	DAB2	NPR1	LOC284551
	TNFRSF1A	TSLP	SFRP1	GDF15	PPP2R5B
	BANF1	RPS6	LPA	CD163	ARMC5
	UMOD	SLC4A5	GJB2	TSC1	IPO5
	JUP	VPS13B	CPA1	FGF23	FERD3L
	PF4	RTL1	CTRC	RPS6KB1	TMEM190
	BLM	LBX2	REV3L	ITGA4	DDX54
	PTPN11	ALMS1P1	SKIV2L	FABP4	ZNF322A
	CD177	CYBA	SOX3	ADAMTS1	DNAJC25-GNG10
	DHFR	ERLIN1	WG	PROM1	ZBP1
	RAG1	PTK2	PSC	TNFSF12	ZSWIM4
	SPINK5	NPHP3-ACAD11	MT-ND4	MIR34A	C6orf26
	ORMDL3	STAR	TYRP1	CELSR2	CMA1
	ACTN2	NR1H2	SOCS1	EFS	IPO11
	DDIT3	CALD1	SLC4A5	MYC	MOCS2
	COL3A1	RCC1	HSPD1	CDKN1A	ATP5F1
	ACTC1	PIGA	TRB	ANXA1	LARP1
	DCTN1	NOD2	ABCB11	NR1H2	CEND1
	EXOSC10	SLC10A2	COMP	ILK	HNRNPL
	AGER	CA2	RARA	HPSE	SNX6
	PTX3	LIPF	MRAP	GC	MS4A3
	VHL	MAPK14	SLC5A1	TOLLIP	ZG16B
	RBP4	RASSF1	CCR1	CYR61	NAMPT
	CHKB	NR3C1	MLN	MAS1	PHKG1
	PLG	GDF2	NPHP3-ACAD11	MIR221	LOC606724
	LIPA	GREM1	AP3D1	MT-CO2	C20orf134
	DGUOK	BLOC1S3	IFI16	RET	SAA2
	PRG2	ADH1B	PMPCA	SIL1	TPPP3
	PRKDC	ADM	INHA	ORAI1	FASTK
	LPL	TFRC	HAP1	HBA1	EGF
	DHCR7	F9	SIL1	KCNN4	ORC4L
	MS4A2	CLCN2	CDKL3	CD69	TMEM87B
	CD59	RPS19	BMPR2	RBCK1	FAM162B
	TNFSF13B	CYBB	CD80	MT-TK	SMG7
	PPBP	STAT4	VDAC1	ABL1	C7orf23
	DCK	DNMT1	BMP2	PSMA7	SYT1
	NT5C1B	ADAM17	NID1	GSK3B	STIM2
	AQP5	ATM	ATP7A	PLA2G4A	PTPLAD1
	ECEL1	GFER	CDX2	SMARCA4	LSM6
	ALMS1	CD8A	PON1	KLF4	CCDC47
	PRL	PGK1	APOC2	C1S	CD22
	NOTCH2	GC	EPHA3	NPR2	LCE5A
	HRH1	HSPA5	CCR7	NRG1	CWC27
	MMP14	IL6R	CYP3A4	FADS2	RBM3
	PRKCD	SERPINB3	ITGB8	MYOD1	LCE1E
	FGF1	NFE2L2	WNK4	IL17F	DDX50
	CBS	FOXM1	GH1	COL4A2	P2RY8
	CA9	DDR1	CDKN3	CAST	F5
	TRPV4	SCT	IL9	FBXO32	HOXA1
	KARS	ITPA	RAB8A	RLN2	XCL2
	IRAK3	UTP4	CCP110	NUDT6	TRIM25
	HARS	RPS4X	NXPH4	CYP3A4	TPP2
	ITGA2B	EPHX1	TTC26	PPP3CA	KLF8
	LCK	VIPR1	PLAU	CCND1	COX11
	ZNF423	PSAP	BAX	NFKBIA	MAPK9
	CCL26	CLCN3	EDNRB	DRD2	DAPK3
	TSSK1B	PDGFRB	FBL	MERTK	MALAT1
	CMA1	C4A	AARS	BCHE	FLJ25328
	NR3C2	G6PD	PSMC4	MMP10	TMEM55A
	FLT3	PLAT	DCTN1	VEGFC	NDUFA2
	POU2AF1	CETP	ANKMY2	ENTPD1	CYP27C1
	SAA1	CDK2	ACAD11	PINK1	15-9月
	GPC1	HSP90AA1	CDKL2	S1PR1	C12orf48
	CRYAB	SIL1	TRPM6	CRHR1	MAP3K15
	CCL24	ARL2	PTGS1	VCAN	RHOXF1
	PI3	NPM1	LPO	PDGFC	BTLA
	NCF2	NID1	NAT2	IL10RA	CCNC
	IL12RB2	COQ2	GNA11	AMBP	C4orf43
	HMGB1	ELAVL1	PCNA	PI3	CRCP
	PLCG2	RNF185	CXCL2	CXCL6	KLC2
	NR0B2	RAB8A	PRKG1	HSPE1	PDIA4
	ADAMTS13	OAS1	EP300	GJC1	HIST1H2AK
	OTC	CYP19A1	HLA-C	XRCC3	MRPS23
	TACR2	TRPV1	ERBB2	TM6SF2	TINAGL1
	FSHR	IRF1	INSR	MIR126	PNO1
	MYD88	SLC37A4	PRKACA	MIR30A	TBPL2
	CALD1	CD69	CDKN1A	TUBB	CPNE8
	RXRB	FKBP8	NR1H4	MTOR	BAZ1B
	TNFSF12	GATA2	SERPINA7	HIPK2	BTC
	PLAT	TERF1	TIMP2	FCGR3B	NAA38
	AFP	ASXL1	CREB1	IL18BP	SNORA74A
	LACTB	SRP72	AGTR2	SULT1A3	WBSCR22
	GATA2	CD52	KRT13	HCCS	ATP5O
	TNFSF13	PSMB8	CCK	KCNQ1OT1	CLEC9A
	FBL	PRKACA	CCL26	MT2A	ZNF80
	BMP15	RBP4	ACADVL	IGF1R	GPR44
	CCR2	BRCA1	CELSR2	BDNF	LGALS9
	ANGPT1	DYNC2LI1	ARL2	G6PD	TMPRSS12
	SCN4A	LCAT	CDKL1	HRH1	FNBP1
	SOX10	BCL2	LCA5	PTH	PLGLB2
	IL9R	DCN	GFM2	ADAM8	PCDHA4
	IL2RB	TIMP2	SDK2	BCR	CISD2
	IGES	TYMP	TTLL6	PTCH1	PON1
	LAMC2	MMP3	POC1B	FPR1	DCP1B
	IFT122	CCNA2	BARHL1	CA9	LIMD2
	LTC4S	PRKAA2	C5orf52	KRT14	EXTL1
	TRIM21	SMURF2	CENPS	UBE2D1	ZNF18
	NID1	KLF6	LINC00271	HIF1AN	TMEM85
	NUP107	ARHGEF1	DEFB4A	BRD4	INSL5
	TRPV1	HBA2	CD55	TCN2	ISOC1
	TYR	CCBE1	SERPINA3	RYR3	SPOCK2
	RNF168	SHOX	XRCC1	RBP3	LCE3D
	PSMC3IP	SHOX2	IRS1	TGFBR2	KCNAB3
	CD52	RPS4Y1	HPSE	RASA1	TUBA1C
	MLN	TSPY1	NEK4	TK2	KCTD15
	RHOA	EFHC2	TXNDC15	HBA2	PLEKHG2
	HNF1B	SLC4A1	LRRCC1	LARGE1	STAT2
	FOXA2	IGF1R	FAM98C	CTSL	CLEC6A
	SMARCA4	NCF2	TMEM256	ERBB4	REG1B
	THBS3	KDR	TREM1	JAK1	ZNF833
	CENPA	MCL1	PSMD2	CASP9	NKIRAS1
	FOXE1	CDKL1	UBC	AIFM1	NPLOC4
	IFI16	SRC	SELL	CAMK2G	PWP2
	IGF2	TNFRSF10B	HFE2	PPARD	CYSLTR1
	UGT1A1	NME1	TGM2	CHRM3	GK3P
	CYBB	RETN	ALPL	XIAP	GLYCTK
	PIGA	FN1	IL12RB2	RXRA	PDE8A
	TK2	CCR3	ICOS	CHAT	C13orf38
	CPA3	NR0B2	ICOSLG	PLCB3	SMAD5
	SLC34A1	LEPQTL1	LAMA5	KRT5	WDR55
	PRKAG2	TTC26	CHIT1	CD28	PPM1K
	IL6R	WDTC1	NFKB1	GUSB	HIST1H1D
	XPNPEP3	PAX2	PRKAG2	WNT1	C1orf177
	TPO	CD38	CTSB	EIF2AK2	RAB5A
	PRPS1	TNFSF13	ABCC6	PRDX5	TMEM182
	TRPC6	ACAD11	SLC11A1	MDK	JKAMP
	CYBA	POMGNT2	NPY	THY1	C11orf71
	SULT1A3	HLA-DPB1	IL2RB	ECE1	HGC6.3
	DHCR24	CREB1	NEK9	P2RY6	UBE2E3
	EPHX1	MICA	SHOX2	EDN3	HNRNPC
	TFR2	FOXF1	GBA	AOC3	DDAH1
	COL2A1	FAP	TIMP3	GAS6	TOP2A
	CEP41	CDC42	TNFSF13B	IRF1	MTX2
	CTSK	SPARC	DEFA1	GATA6	SLC2A3
	FLG	GUSB	ACVRL1	FDFT1	TP73
	HPRT1	LBP	SERPINB1	ADAMTS5	TTL
	GATA1	CADM1	ASS1	SERPINF1	NRN1
	ITGAV	SAA1	DPH1	BDKRB1	PRDX3
	FGF23	SQSTM1	PAX3	LGALS1	DZIP1
	TG	CCL7	CA4	ADAMTS4	URGCP
	RPS19	ACTB	C5	LTB4R	SYT2
	UTRN	ABCC2	COL3A1	SERPINB2	HCG22
	FOS	ADSL	PTRH2	P2RY1	GRIA3
	GJA1	PTDSS1	FTO	ID2	RASGRP2
	NPPA	LAMA2	MIR21	IFNB1	LAMB4
	PMEL	CELSR2	FOXP3	EDN2	GPR15
	IQCB1	HAP1	GNRH1	ASAH2	C16orf61
	TMEM218	PMPCA	HLA-G	P2RY11	SFRP2
	WNT7B	CHIA	MYD88	TRPM7	MZF1
	TARS	LCA5	CYP1A2	TRAP1	INSL6
	WRAP53	GFM2	PLG	CLDN5	MRPS9
	IFT46	CDKL3	TGFB3	FGF21	BMS1
	CREBBP	CDKL2	ENO1	SP3	TGIF2
	F2R	LYST	CPT1A	SLC26A8	NOMO2
	SLC4A1	SDK2	EHD1	SERPINA12	CYB5B
	HLA-C	DDHD1	NPM1	H6PD	LOC100130872
	CEP164	CCP110	FGF10	CCL8	C3orf48
	PTH1R	TTLL6	PROKR2	ASIC3	C9orf140
	HBA1	NXPH4	FOS	XCL1	NCRNA00105
	EP300	POC1B	DNAH8	STC1	CCDC149
	SIL1	BARHL1	MAPK14	AZIN1	IK
	F10	C5orf52	RBP1	RECK	RBMXL1
	TEK	LINC00271	SLC35A2	YBX1	COMMD10
	MMP12	F11R	GAA	NUCB2	SERPINB5
	ICOSLG	MIR21	KARS	LGALS4	BTBD16
	FCER2	IL4R	UBE2L3	OXA1L	LOC100134368
	PTH	PTH	SIGLEC1	AKAP6	ZNF227
	FIP1L1	HSPA4	CD177	ADPRH	C12orf42
	BANK1	KCNK3	BANK1	VEGFD	CLEC4C
	DAG1	MCM2	SHBG	MIR26A1	LOC407835
	F2RL1	NR3C2	TNFRSF25	MIR214	TUBB4
	HAVCR1	RELA	CDKN2A	MIR130A	SHC3
	DSG1	EEF1A1	ANPEP	MIR92A1	VPS54
	PTGDR2	MAPKAP1	DES	ST2	SLIT1
	SLC34A3	ARSA	PTH1R	SRF	ARL9
	CCK	NAGS	LEPQTL1	BRCA1	POLE3
	NCF1	LRP2	RAG1	SLC12A3	CANX
	APOA1	PRDM10	PGR	F9	POLN
	TALDO1	MT-TK	HAMP	PARK7	GRIP2
	COL5A1	BSG	MYC	LIPG	C10orf99
	CDC42	PKLR	INHBA	GCG	KIAA0125
	CD55	A2M	ADSL	APOC2	DUSP28
	CBL	MYD88	HCRT	SLC6A18	HNRNPK
	ARL13A	DES	MYO5B	RBP1	GFAP
	SOS1	CHI3L1	NOV	KLF12	C1orf59
	RGCC	PLAU	CYCS	PSMB8	CAV1
	TAP1	MMP8	SBDS	SQSTM1	C20orf20
	TGM2	OGT	OCA2	ARSB	PCCA
	AARS	NR1I3	KANSL1	T	LPAR2
	MMP13	TM6SF2	TP53BP1	MT-ND4	ARHGAP19
	COL25A1	TP63	SHOX	HADHB	A4GNT
	TERF1	FTL	CHI3L1	ERBB3	KIF21B
	ELP1	NEK9	CALD1	LAMC2	CNTN3
	TMEM80	DRD2	SMUG1	SKI	ADPRHL1
	NOX4	CDK1	RCC1	COL7A1	NEU1
	MORC3	KNG1	RHO	PSMC5	UPK3B
	RPS6	CHKB	UGT1A1	PSMC3	UPK2
	PTGDR	CASP9	CGA	FAM20A	PKLR
	TNFSF11	CEBPB	GCG	FGFR3	LMAN2L
	PTGS1	ABCC3	EGR1	PRKAR1A	IRX5
	NRG1	UTRN	MIP	MYD88	ZNF684
	GDF2	HPSE	UCHL1	GNA11	MIAT
	AP3D1	PECAM1	F5	TRPV4	TBC1D10C
	ECE1	HSPA8	SYK	HNRNPA1	LAX1
	ADK	SFRP4	IGFBP2	FBLN5	FAM105A
	ADAM8	TOP1	ITGB2	EMD	KIAA0748
	DPP10	STAT5B	NOTCH3	MYH11	TEX13B
	LRP2	MECP2	CABIN1	TFG	ACTR6
	IKBKB	STAT2	TGIF1	PLOD1	NCRNA00107
	TCF3	TGFB3	PROK2	COL6A3	ECEL1
	GUSB	PLG	CDK2	MFAP5	LRP5
	CD28	TLR7	ACE2	GDF2	OLR1
	PDE5A	EPAS1	SOD3	POLG2	LPPR2
	IL31	MAP2K5	PNPLA3	DNAJB6	PISD
	RPS17	SSTR3	PPARA	TIA1	PCDHA7
	SRF	CGA	ATM		RNF41
	GARS	TKT	MMP3		SILV
	PAX3	GJB2	AFF4		SFRS13B
	ABCB11	FGF23	SP1		KIAA1370
	LYST	MB	CCKBR		CCKAR
	FLT3LG	EXOC7	HARS		ERVFRDE1
	SLC22A4	HEXA	RPS17		TOMM40
	INHA	MTX1	ACD		RNF32
	ARG1	CLCNKA	TNFSF11		IFNAR1
	CTSL	AHSG	PI4KA		PRO0611
	MIR21	AZIN1	SCN1A		PCBP4
	MYH11	TREM1	SLC45A2		CHRNA5
	SOCS3	IL22	POMGNT2		S100A8
	BPIFB1	GSR	TULP4		ST6GALNAC4
	GLCCI1	NOS1	RNPC3		DPAGT1
	CD38	RCN2	LOC108281186		TBCB
	EPAS1	COL1A2	FLG		C9orf70
	UBE2L3	UGCG	VPS13B		ZNF737
	RPS6KB1	CDH23	CYP26A1		USP32
	CCKBR	PHB2	STC1		RBM28
	KANK1	FLOT1	TGFBR2		MAP2K2
	GCSH	TNFRSF11B	QDPR		NDNL2
	POSTN	CYP17A1	PMEL		TMX1
	CX3CR1	PARK7	ADORA1		SESN3
	SMPD1	TP53BP1	CLCN3		ACP6
	SKIL	RICTOR	TCN2		KLHL2
	HEXA	PDXP	IFNGR2		ZNF544
	NF2	LPA	ACTC1		ANKRD7
	IL5RA	TCF3	SAGE1		HOXC6
	CNTLN	COMMD1	ABCB7		KRT84
	TYRP1	TGIF1	MAPK10		CSTF2
	TRB	EPX	CYP11B1		TDRD6
	LTF	ESR1	PLAT		LAMC3
	EDN3	MMP13	PROM1		SPG21
	SKI	NFKBIA	CYP2E1		FBXO46
	NTRK2	MMP14	PAH		MTMR9L
	CLCN5	EZH2	MMP14		C17orf55
	MRAP	MLN	RARB		SPCS3
	DLD	ALOX5	CCL7		OLFML2A
	CST3	DNAJB1	LYST		GOLGA6B
	LCN2	SPHK1	MAP3K7		BCAM
	NPSR1	NPPA	ITGAV		CCL11
	PTDSS1	WT1	PRKCD		LYG1
	PGK1	PSME3	RHOA		JAG2
	F9	PRKCD	KIFC3		NUDT10
	A2M	SKI	TAP1		CNTD1
	NR1H4	CD63	BCL2L1		FAM123A
	IARS	CLCNKB	ABCC4		GRAMD1B
	UNC119	IL1RAPL2	TSLP		GLIS2
	IL18BP	LGALS9	GHR		ANKRD11
	SPARC	RAC1	RETN		LRG1
	GLIS2	FAN1	G6PD		MRPL30
	CEP76	XRCC1	LRP5		NOL9
	SP1	ITGAV	PECAM1		C3orf71
	PI4KA	APPL1	ACTB		HBD
	CC2D2B	HOXA1	PCM1		CCDC64B
	PTRH2	QDPR	EXOC7		COX4I2
	EDNRB	TTN	VEGFC		SLC6A7
	COL4A3	MCHR1	TEK		C14orf128
	LDHA	GJB3	COL7A1		PKP2
	ASXL1	GNRH1	HBA2		PSMA1
	CCL7	POMGNT1	ACTA2		TMIE
	CD226	GTF2H1	PRKAR1A		NCALD
	KLF12	MYO7A	PRKCA		VAMP4
	MPI	VAMP4	SLC26A4		IAPP
	RAC1	GJB4	ESR1		MRTO4
	CCBE1	PCM1	MMP8		HERC5
	IL17F	SLC6A18	ERBB3		C1orf152
	TMEM17	LAMA5	NOX4		GOT1
	DRC7	THBS3	HLA-DQB1		TFAP2E
	FADD	TSPAN7	RPS6KB1		SUMO3
	EPHA3	USH1C	IL11		ZNF763
	OSBP2	NELL1	USH1C		KRT80
	C5	KIFC3	GOT1		ADH5
	SERPINF2	PCDH15	ADH1B		GPR150
	CCR1	SLC25A38	SKI		OR5J2
	IL1RL1	GJC3	CASP9		FASTKD2
	FCER1A	GBA3	HSPA5		ITGA2B
	NPSR1-AS1	ARL4D	DKK1		FCGBP
	MT2A	ALX4	CD8A		C9orf144
	IGFBP1	MYO9A	LDHC		CDC6
	UGCG	IFT57	AIRE		ZNF559
	SAGE1	USH2A	KCNN4		TDRD9
	SIGLEC1	FHOD1	NOS1		GEMIN5
	KRT5	PLLP	CASP1		LOXHD1
	SRP72	NXNL1	IFIH1		ATF6B
	LRRCC1	ARL17A	CEBPB		C4orf34
	MITF	ENSG00000251569	DMBT1		HSH2D
	MGP	TALDO1P1	NR1I2		APOA4
	IL13RA1	UTS2	GARS		MAS1
	LAMA5	TLR8	IARS		KIAA1530
	ACADVL	SP1	PTDSS1		LOC100128811
	PON1	BMP2	SLC24A5		SCAMP1
	ATP8B1	SULF1	ATRAID		GOLGA7B
	ARSA	C3	CD68		NOC3L
	STAT5B	CD80	CD163		LAD1
	ZNF77	IL17F	CYR61		DPRXP4
	CD14	RXRA	ABCC2		MTIF2
	KIF5B	HLA-DRA	ANXA5		PTCD2
	TFRC	E2F1	GUSB		LOC390595
	LAMA3	MIA2	ABCA3		ARFGEF1
	CHD4	DDR2	FBLN5		MYO15B
	OSM	NOX1	HSPA4		INPP5D
	CEBPA	CASP1	ECEL1		CIRH1A
	TROVE2	TAC1	CBS		ALKBH1
	RASA1	CD28	NARS2		PIGR
	LZTFL1	TAP2	HSPB1		RAB3GAP1
	CDSN	LHX2	IRF1		HIST1H3I
	CD68	CYP27A1	CDK1		RINT1
	ADAM17	FLT1	GSR		ENDOD1
	TLR7	ALDH2	DRD2		MGC12916
	LBP	RAG1	NF2		AIMP1
	IGFBP2	CST3	RICTOR		RTN4RL1
	RHAG	CLIC1	HSPA8		ASCC3
	COL18A1	EPHA3	F2RL1		CNFN
	NAGA	TFAP2A	IGHE		C20orf56
	RARA	CTSB	MICA		ADORA2B
	IL6ST	ERBB2	PDZK1		SOCS1
	NOS1	MAT2A	KCNH1		HIST2H2AB
	HSPB1	TOLLIP	ROCK1		ZZEF1
	ADRB1	TICAM1	COL14A1		SCOC
	SPTLC1	HSPB1	PTX3		CSF2RB
	CASP1	POSTN	TJP1		UBP1
	TLR1	RACK1	CD38		CCL3L1
	IL17RA	IL17RA	PNP		TADA3
	CLDN5	TNFSF12	BCAR1		ZBTB20
	IDO1	NPPB	OGT		GSPT1
	CEP83	SNRNP70	PRSS3		FAM5B
	ACD	KLRK1	DDX41		ADAP2
	BCR	LRAT	BANF1		C2CD4A
	SPHK1	SLC29A3	MFF		SELP
	MMP19	FGF1	ENSG00000251569		PDE3B
	TRIM32	C5	EPX		SYPL1
	TIMP3	HRH2	RCN1		CDRT15P
	PLOD1	MAPK10	TJP2		PIGV
	MTX1	PON1	GAS6		TWISTNB
	PECAM1	ANXA5	FLOT1		KRT8
	NEK4	PRG2	IL18BP		ACE2
	EGR1	CD14	SULT1A3		PKD1
	ANPEP	CXCL11	MIR155		CD6
	ANXA2	PSMD10	IL12B		BHLHE22
	AHR	TNFRSF10A	SLC15A2		TMEM110
	FAM98C	BRAF	ADORA2A		RLTPR
	HCRT	SIRT1	CD226		ENOSF1
	GH1	OGG1	F2R		TLE6
	FGA	DPP4	CR1		MTHFR
	PPARA	CLCN4	CNR1		TNFRSF10B
	NPM1	PHB	NOTCH4		FASTKD1
	PRPF31	SCD	F9		FCF1
	WDTC1	CD163	PARK7		TCTE1
	DMD	MGP	UTS2		PVRIG
	ALAS2	CEACAM3	TWIST1		LOC100303728
	TNFRSF11B	PPP2R1A	EDN2		PLXNB1
	IL18R1	GCLC	GSK3B		RMI1
	ABL1	NOTCH4	STAT5B		DLGAP3
	LIMK1	SKIL	CFHR1		TSPAN10
	TBXAS1	SOX9	HEXA		TEK
	NOG	PTGS1	DMD		CYB561D1
	CHD3	VHL	GPBAR1		CACNB2
	ACE2	AKR1A1	MYO9A		PHB
	HSP90AB1	HMGB1	FUT2		GOLPH3L
	XBP1	PIK3CG	REG1A		SMR3B
	NAGLU	XDH	SEPSECS		ZNF562
	TXNDC15	CLCN1	CLPS		SAMD11
	PEX1	NCF1	RCN2		ARHGEF16
	LDHC	CENPA	MCL1		SYNJ2BP
	KIAA0556	SPRY2	KRT17		C6orf146
	SOCS1	PRG4	HSPA1A		TBC1D2
	IL33	AHR	SLC4A7		LYG2
	WNT3A	TWIST1	MUC6		FHIT
	TXN	GRP	PLAUR		LOC728392
	GNRH1	TIMP3	HRH1		CATSPERB
	PTCH1	CNR2	SULT2A1		NICN1
	SNAI1	NOX4	SOAT2		CLEC1A
	GC	TRAF6	TSPAN7		ST13
	RCN1	PTX3	PSMB9		GCAT
	GPD1	SELENOP	PITX2		WDR41
	TP53BP1	TNFSF11	AQP5		PSMD11
	SFRP4	IL1RL1	AHSA1		IARS
	WISP1	F2R	XBP1		C10orf120
	ABCD3	CYGB	MAPKAP1		BAP1
	HSPA4	SDC1	AXIN2		SAT1
	PRKACA	AOC3	BCR		DLGAP2
	RNPC3	CD274	MYL3		GADD45A
	BSND	SLC22A1	IL6R		FKTN
	SLC25A13	GAS6	PTK2		GTSF1L
	PTGIR	AREG	TNFSF15		CCNL2
	RXRA	IL16	PLIN1		C2orf16
	WNT5A	NKX2-1	CCBE1		OR2S2
	UBR1	IL13RA1	MGP		C18orf62
	PLA2G4A	IL23A	ITGA2B		GPR81
	ATP6V0A2	SLC26A9	LACTB		LOC100128542
	AGTR2	ONECUT1	NPPC		BARHL1
	MRC1	AGER	IL17RA		ATAD1
	NLRC4	FGA	HMGB1		KIAA1875
	SCYL1	UBE2D1	PDE4A		OR2T5
	CEACAM3	ADPRH	CYP2D6		LASP1
	SLC45A2	LCN1	NME1		MYCL1
	CLU	FGF21	CYP19A1		ODF4
	TSPAN7	EP300	HTR2A		ADK
	BSG	SETD2	DNMT1		IGFL2
	TJP2	THY1	DPP4		TGDS
	EZH2	NUP107	NR1H3		IGF2BP3
	ID1	EGR1	SDC1		MRGPRF
	SLC6A4	ABCC4	ADIPOR2		TRPS1
	YAP1	RARA	CRYAB		LOC144571
	JAK1	F10	POSTN		AQP1
	ANKMY2	MASP2	IFNL3		GPR132
	TMEM256	FGF10	PRKAA2		UGT2A3
	ATF4	CNR1	POU2AF1		HSPD1
	PHLDB2	COL3A1	FGF1		EEF1A1P9
	T	ACTC1	PKD1L1		SLC41A3
	GDF15	TLR5	SPARC		TOP1
	ROCK1	COL14A1	FCGR3B		DEFB1
	GAR1	CCNB1	BDNF		C4orf21
	IL17RC	IGF2BP2	RXRB		JUP
	CDX2	MT-ND4	CHRM1		RNF11
	TAP2	MAP2K1	SSTR3		OR1N1
	KRT14	ITGA1	RASA1		SOX15
	SETD2	ROCK1	DLAT		ATG5
	MLXIPL	CRYAB	EEF1A1		TUBA4A
	ID2	ARG1	LIPG		CCR7
	PKLR	HSPA1A	CCR9		FAM161A
	SIRT1	FLNA	FLNC		C4orf10
	PRKD1	AQP9	MCHR1		ZNF517
	APOB	FBL	LIPF		MRPS27
	VIPR1	NDUFS4	SP100		DEGS1
	CABIN1	ITGA4	MYO7A		CD164L2
	TLR3	ENPP1	CDH23		KCNG2
	TRAF3IP1	CEBPA	GJB4		C4orf49
	CYP2D6	IFNA10	RBCK1		MSH2
	ASS1	NGF	HCCS		CEPT1
	DOLK	PPBP	DLX3		STARD3
	CYR61	PF4	EXOSC9		KCNJ10
	CR1	MIR205	PDXP		AZIN1
	RUNX1	ABCC6	PCDH15		SLC34A3
	PLXND1	PLA2G2A	KLF12		EIF3L
	TWIST1	ACTA2	CNTN3		GNA13
	PROM1	RPS6KA1	IL31		TTC5
	APOC2	TYMS	MADCAM1		STXBP6
	DNAJB1	PTBP1	MEST		GPR75
	TUBB	PRKCA	ARL4D		MADCAM1
	LTBP2	AIF1	IFT57		JAK3
	NR1H2	PRKAA1	FHOD1		PHF13
	GHR	PGF	PLLP		FAM25B
	TTC8	ANPEP	ZC4H2		F13B
	GCLC	CYR61	NXNL1		C10orf111
	IFNB1	NOV	CTC1		LASS4
	ALDH2	HSPH1	RTL1		SEC61G
	CDKN3	CFLAR	LBX2		GAB3
	PDE6D	TNFAIP3	ARL17A		TIPARP
	BBIP1	PLAUR	ALMS1P1		SCN3A
	BBS5	IDO1	ILK		ENKUR
	BBS12	MSBP1	AURKA		IL23R
	OCA2	FPR1	PGF		DBP
	SAE1	SLC34A2	EDN3		SURF4
	OCRL	C1S	S100A4		C21orf70
	COL4A2	IL17RC	ENPP2		HYAL1
	GJB2	AQP1	BSG		C8orf42
	PROCR	GP2	CTSK		LOC400804
	CYP19A1	STAT6	MAPK7		MRPS30
	SLIT2	SOD3	CD209		C22orf36
	ARL6	ITGA3	CXADR		DBX1
	SQSTM1	CYP2J2	ITGA4		GDF15
	HTR2A	PPP2R1B	PRKCB		ZNF692
	C8orf4	BCR	AHSG		IQCH
	HSPA8	F2RL1	ELAVL1		TOMM70A
	CXCL17	MIR29A	TCF7L2		ZNF609
	EIF2S1	SNAI1	TRAP1		GPR151
	TGIF1	SYK	CLEC7A		ATP13A1
	PHB	ITGA2	MUC7		PSRC1
	NPTN	MIR221	ODC1		RFTN1
	GTF2H1	MIR222	XCL1		SAMD4B
	LRP5	CR1	KCNK3		PFDN1
	CTSD	MIR145	ATF4		SPRYD4
	TRAF6	GSK3B	DUSP19		SNRNP48
	PRDX1	PDPK1	CXCL11		PLN
	MICA	LEF1	JUP		DCST1
	MIR145	TXN	HBEGF		SFRS9
	PTGER2	YY1	SKIL		FAM90A1
	PNP	NCR1	MIR145		SERP1
	HCCS	ROCK2	HSPA1B		KIAA1430
	GSK3B	TEK	TPMT		GNB3
	CLCA2	ANXA2	NTS		NDUFB5
	XDH	TCF7L2	JAK1		MBOAT4
	CXCL13	CXCL13	PLA2G4A		LYSMD4
	BRD4	PTPA	ACTG2		MTA1
	TNPO3	PIK3C2A	LGALS9		NISCH
	TCF4	CREBBP	BDKRB1		ZBTB32
	FOXM1	IFNA17	SLC22A1		MKRN2
	CXCL11	ATG14	IL7		C1orf27
	S100A7	UBE2L3	ITGA1		C1orf156
	DRD2	HNMT	XIAP		IL27RA
	C3	SERPINF2	PLA2G6		CDRT1
	GLIS3	PDZK1	CFLAR		PART1
	ATP2A2	GRN	MAPT		TMEM38A
	RNU4ATAC	OSM	IL16		FOLR3
	ROBO1	TAP1	GC		PITPNM3
	COL6A3	CSN1S1	PIK3CG		ZHX2
	TNFRSF6B	HMGA2	SOCS3		APIP
	CA4	DDAH1	RAB11A		RCVRN
	MIR155	ACE2	CETP		NDUFV1
	MMEL1	BCHE	NES		PNPLA6
	RUNX2	BECN1	VCAN		FAM3C
	PGM1	ANGPT1	LAMP1		HLTF
	NEU1	CCR1	PHB		NAT2
	POMGNT1	YAP1	VEGFD		RWDD2B
	ADIPOR2	PEMT	SNAI1		UBE2J1
	TJP1	NOTCH3	RAC1		FAAH
	TRH	PTCH1	CYP27A1		LOC254559
	MYOD1	WNT3A	EZH2		GJD4
	TRPS1	DKK1	CX3CR1		PTGR2
	GSTM3	RAB27A	TREH		NPEPL1
	NAT1	NPHS1	SIRT1		C1orf74
	APC	S100A12	SERPINF1		TRAF1
	ADGRG2	AGTR2	CEACAM3		CFP
	UTP4	TIMP4	CD14		PRELID2
	RAN	IL33	TYMS		TXNDC12
	BACE1	CX3CR1	ARSB		TPI1P2
	EIF2AK2	IGFBP2	PPBP		RBBP9
	PNPLA6	NAGLU	TNFRSF10A		EIF3A
	WIF1	RHOD	CDH11		TMEM43
	VCAN	HABP2	TBX3		C17orf103
	CTSS	BID	SAT1		DHX32
	AGL	APOA4	IL13RA1		EPOR
	GBA3	PRPF31	TINAG		TMPO
	PRKAR1A	SIGLEC1	PRG2		ZGPAT
	SPINT2	TNFSF14	TLR5		MGST2
	PGF	MIR200C	CYP2C19		BMP15
	CSK	TPT1	CCNA2		ABP1
	WISP2	FGF9	IDO1		POFUT1
	KIF18A	DAG1	T		GALNT7
	NOV	RAPGEF3	HLA-DQA1		WBSCR28
	PRKCSH	ADAM33	MERTK		STOX1
	LOR	TROVE2	ASAH1		RLIM
	NTS	IGES	UTRN		SHH
	VPS33A	ITGB6	TPT1		HMGB2
	ENPP2	IL10RA	TLR3		TMEM101
	RACK1	GSTA1	ADRB1		MITD1
	KLF4	LAP3	IL1RL1		CD244
	DPP4	FOXO3	NOX1		IP6K2
	RETN	RHOA	MMP12		ICOS
	TM4SF1	ATP1B1	OXA1L		FRK
	ITGB4	PPP2R2B	GHRL		CASP12
	CAV2	CLDN5	ITGA2		CXCL10
	AQP1	CA4	NPR1		IP6K3
	RAB27A	YBX1	NR1I3		ETV2
	S100A4	PRKG1	H2AFX		C21orf63
	PDPK1	PEPD	COL4A2		TMEM177
	MT-CO2	PROM1	RELA		CHGB
	ROBO3	VAPB	IL33		TMEM185B
	CLCN7	OXA1L	SLC9A1		YIPF5
	ITGA5	FBLN5	TIA1		HK1
	PRKAA2	ZNF77	STUB1		PPID
	SERPINB2	CBL	IL17F		IL1RAPL2
	MADCAM1	LCN2	PHF11		AATF
	SMAD6	ABL1	TFRC		RRM2
	SLC24A5	CSK	SERPINF2		TCEAL5
	PON2	NAT1	SRF		LPL
	DLK1	TMSB4X	PTGER2		LOC100130238
	RAB38	ATF2	CTSL		SNTN
	CAMP	ELK1	MMP13		RIN3
	TNFSF15	NCOA3	UBE3A		TBC1D3
	UTS2	HMGN2	LTBP4		CEACAM19
	GRN	PRKDC	FADD		IRF2BP1
	KLF6	COL2A1	PLXND1		WWC1
	ETFA	H2AFX	TBXAS1		LOC153910
	PLEC	NOD1	PF4		SECTM1
	BECN1	TJP1	BID		CD2
	AQP3	THBS4	FABP4		MRPL1
	MASP2	TBX3	RAN		TP53INP2
	PITX2	WNT5A	SEC61A1		MED8
	HTR2B	NGFR	CMA1		NDUFV3
	MFAP5	SMPD1	PTGIR		SLC2A11
	HSPA1L	TGFBR3	MYOD1		DGKE
	SERPINB3	CXCR5	SLC34A2		STK24
	CUX1	PTPN3	ANGPT1		RBM18
	HTR1B	S1PR3	CCR2		TNFSF14
	FTL	AMBP	WNT3A		NRD1
	KIF5A	MIR126	LAMC2		CCNH
	ITGA7	RPS6KB1	LAP3		TTC24
	CNTN3	MGMT	GDF15		RPL32
	AKAP13	WNT1	CXCL13		SGOL2
	SLC26A9	IL6ST	NT5E		NCBP2
	LARS	DDX5	TCF3		CTDP1
	TLR8	FGF19	PDCD4		AHCYL2
	NREP	FCN2	SOSTDC1		TCL1A
	ALPP	VEGFD	ETS2		FLJ40434
	CEACAM6	FGFR3	CTCF		G6PC2
	PDCD4	HBA1	TNFAIP3		IMMT
	HLA-DRA	CCR2	RPS6		NME6
	CANT1	TSC1	GATA4		UBE2D2
	HNRNPA1	FKBP5	KRT14		PELI3
	IL13RA2	TRPC6	LEF1		FKBP8
	TGFBR3	EDNRB	SERPINB2		KDELC1
	ITGA4	MAP3K7	LARGE1		TMED7
	APCS	ANXA1	MIR17		C17orf63
	MMP10	ADORA2A	ARG1		KIAA0892
	MST1	PDP1	HAVCR2		YBX2
	AOC3	NTS	MIR30A		GOLGA8B
	RAMP3	WISP1	GATA2		KPNA2
	MSR1	MIR29B1	IRS2		DNM1
	CLCNKB	CLCN7	CYSLTR1		OR52B2
	ADAMTSL1	CLDN16	DAG1		DPF2
	TRIM33	CFL1	HBA1		HAVCR1
	FDFT1	PPP2R2A	ALDH2		CD7
	HBEGF	KLF15	FOXO3		C6orf132
	ATP7B	RAMP3	PRKAR2A		PRPF39
	MAPK10	CSNK2A1	F10		SLC25A5
	CTC1	FURIN	MMP10		SCGB1D4
	KRT74	GJB1	MASP2		PIAS4
	ETS2	RAB5A	ANXA2		ASPH
	KCNQ1OT1	FDFT1	LNX1		PLK1
	PKD2	NES	NTRK2		MMP24
	PKD1L1	MIR16-1	SLC7A2		INSL3
	FZD1	MMP10	NAT1		KRT6C
	GALNS	TLR1	KLF15		DCTPP1
	H2AFX	S1PR1	CYBA		SFRP4
	GHRL	HTR2A	PSMA1		LILRA4
	S1PR1	PDIA3	WFDC2		BFAR
	CYP7B1	PDE5A	LBR		BCL2L13
	MX1	SRF	CCNB1		SPAG5
	RECK	SOS1	MGMT		DLL1
	FSTL1	SMURF1	CACNA1C		PPP1R3A
	ADAM12	CAV2	KLF4		SLC36A2
	HSPA5	NPPC	RUNX2		C18orf18
	CTCF	LMOD1	NPR2		C6orf103
	S100A1	EFS	TIAM1		LOC643719
	CHUK	MMP12	SLC22A4		ACSM2A
	IFT27	APCS	NOD1		TRAF3IP3
	YWHAQ	IL13RA2	E2F1		ZNF44
	CHN1	DUSP19	CPOX		ICAM2
	FCGR2B	PITRM1	RECK		PDXP
	CORO1A	DHCR24	NFKBIA		SLC35E2.1
	DKK3	RNPC3	SOST		CHRNA10
	AZU1	ENO2	IL1RAPL2		ARAP2
	STUB1	PRKAG2	WNT7B		OR12D3
	CCDC28B	ITGA7	ADIPOR1		NAGPA
	PHKG2	ERBB4	DDAH1		TMED7-TICAM2
	ITGB6	COQ6	CHUK		GALR1
	SLC37A4	RHAG	SLIT2		ZNF564
	ADH1B	KALRN	ALX4		EFTUD2
	GJA5	MT2A	GJA5		C8orf74
	MAP2K5	VCAN	TTN		RAET1G
	LGALS1	HIPK2	RXRA		RANBP1
	ADORA2A	PDGFC	NR1H2		C1orf163
	IL10RA	LAMA3	AKAP13		TMED6
	JMJD6	IL7	LCN1		FKBP10
	ELAVL1	XRCC3	ADAMTSL1		ZNF642
	PTPA	GAD2	MIR200B		DHCR7
	DCT	ERBB3	MIR29A		RRP1B
	HOXC11	PLA2G4A	HDAC4		DRP2
	HSPA1B	HDAC3	ENTPD1		SLC26A8
	AIFM1	PPARD	MYH11		ACAP1
	LOXL2	ODC1	AIFM1		ADAMTS1
	NEK9	PIN1	GSTM3		PMS1
	SCD	SFRP1	PRKDC		NPFF
	CD163	GSTM3	ATP12A		CHAC2
	C1S	GHRL	PLCD1		ZNF767
	HOXB1	XPO1	CYP17A1		PTCRA
	NOX1	ID1	SPINT1		LYZL1
	RGS5	IL18R1	ASXL1		MFSD9
	RTN4	SERPINA12	TBX21		C4orf17
	CD33	H6PD	RCBTB1		PALMD
	APPL1	RGN	BLM		DYNLL2
	MIR29A	MIR378A	PRKCE		PBX1
	SLC6A14	PSMC1	TXN		LOC728989
	WWTR1	UBTF	SPINT2		TYK2
	ZEB1	DLK1	DKK3		KHDC1L
	SSTR2	RAN	MIR126		C15orf23
	NOD1	COPB1	MIR200C		PGLYRP4
	ABCC4	CD2AP	RAPGEF3		ERP27
	AIRE	PYHIN1	SLC6A14		TBC1D3B
	PDE4D	GATA4	IGES		SLC25A45
	SFRP1	INHBA	CAMP		ARHGAP17
	FURIN	RTN4	CTSD		FAM122B
	SDC1	GATA6	CRHR1		OR52N4
	PMM2	CCL19	CXCL6		CHST2
	HSPA1A	PRKAR1A	MAP3K5		ZNF575
	MT-ND4	PLCG2	C5AR1		SDHB
	SREBF1	PPP3CA	BMI1		GALNT6
	SP6	GJA1	LGALS1		ZNF565
	ZFAT	ATP2A2	TNFSF12		PFN2
	CSRP1	VEGFC	FABP12		KIAA0562
	PPP2CA	ENTPD1	SCD		CACNA1B
	SLC7A2	EHMT2	ADAMTS1		MCOLN2
	CRLF1	EEA1	ERBB4		CYP4F8
	AURKA	LMAN1	AOC3		FAM95B1
	TTC37	MSRA	TCF7		NKX6-2
	ACTN4	CCL21	SFRP2		B9D2
	ITGA1	SPINT2	ADCYAP1		GCLM
	ACER3	NDRG2	ATP2A2		SCD5
	HSPB3	MIR199A1	TKT		SHISA5
	C8orf37	MIR17	SQSTM1		SCARNA15
	THY1	MIR30A	RHOD		NKD2
	FABP4	SERPINB2	MIR221		ZNF35
	CLCNKA	ADRB1	STAT6		MAFB
	NCOA3	FST	MIR122		MUM1L1
	PRKAB1	ADORA2B	UROD		NIPA2
	PRKCE	HSP90AB1	GDF2		LSM12
	IL7	MSN	CEBPA		SIAH1
	PLA2G6	SLIT2	ANO1		DDX21
	NPY	AOC1	CD52		CELSR3
	ABCC3	MAS1	ID1		CPPED1
	AP1S1	MIR200B	NDRG2		AFM
	CLEC12A	MIR494	SOS1		FIP1L1
	MAP3K5	MIR133A1	TLR7		HCRT
	HDAC2	PRKCB	CD69		VWC2
	YBX1	CCKBR	IFNGR1		C3orf17
	PSMB8	TRIM21	ECE1		PSMA7
	H6PD	MARCO	TAP2		TM9SF2
	S100A12	RLBP1	TRPV4		BTBD1
	MSMB	NTF4	TIMP4		PACSIN1
	LGALS9	LGALS1	PRKAB1		SEC11C
	KRT17	LTC4S	FKBP5		PRSS41
	PTGES3	PPIB	CDC42		KHK
	MT-ATP8	ETS2	TNFSF13		E4F1
	NR1H3	PRDX2	DNAJA2		SURF6
	TNFAIP6	C5AR1	TNFAIP6		S100A7
	ACTB	SERPINF1	ANXA1		C11orf63
	CFL1	FADS1	MSN		E2F4
	HAVCR2	F2RL2	LOXL2		C1orf68
	DKK1	TRIB3	IL22		DEFB4A
	CXADR	CXADR	TMSB4X		HOOK2
	ADORA2B	TNFRSF6B	AOC1		SIRT6
	CISD1	GCKR	RACK1		NOM1
	GAS6	CLEC12A	MIR29B1		OR4D2
	MCM2	HACD3	ADAM17		C10orf75
	CSTB	MIR34A	CD28		MARVELD2
	CERS1	MIR33A	IL6ST		RGS8
	MEST	MIR203A	PON2		RSPH4A
	FAP	MIR130A	PYY		C6orf225
	SKIV2L	MIR125A	APOA4		RRP15
	TPM1	TBXAS1	IFNA10		ZNF548
	PTN	KRT5	MIR34A		CD3E
	TFAP2A	SSTR2	MIR200A		RDH16
	SERPINF1	MMP11	RAMP3		ATXN3L
	ADIPOR1	SETD7	GPER1		IL17RC
	BMI1	TIE1	BCHE		ACN9
	UROD	STK16	TGFBR3		RNPS1
	TUBB4A	GNA11	CANT1		ATXN7
	FERMT2	PTGDR	XRCC3		ZNF433
	MMP15	PPP2CA	MIR199A1		UBTD1
	AXIN2	UBA52	MIR130B		LST-3TM12
	HAX1	PGR	FURIN		ZNF283
	REV3L	CYP26A1	PPARD		STAG3L2
	KCNN4	IL18BP	ZEB1		DENND1C
	CUBN	ITGA5	WNT1		LPHN3
	ODC1	NONO	NEDD4		NR3C2
	SERPINE2	FOSL1	DRD4		OR10G9
	CXCR5	HAX1	HTR1B		HS3ST1
	RPS6KA1	CUX1	MMP11		PRSS37
	MUC6	P4HA1	RTN4		SUPT16H
	ANO1	CD160	SMAD1		GATA1
	MBTPS2	TAGLN2	FUT3		TIFAB
	RASSF6	CXCL3	KRT16		LGALS9C
	PTPN13	PF4V1	NDUFS4		NBPF6
	BID	SLC5A1	MUC13		HSD17B7
	FLOT2	MC1R	PRKAA1		VMAC
	SEPSECS	PYY	IL13RA2		BCAT2
	MIR205	TCN2	PPP3CA		PTPN21
	CAST	CCL26	NOG		TMEM38B
	IRS1	PSME1	CYBB		ANKRD20A3
	PRKAA1	PSMA3	HIPK2		CXCR6
	DMBX1	PSMD3	PDGFC		NEK9
	MAPK7	CTSD	RPS6KA1		COL6A6
	IL23A	UBE2I	FDFT1		DUS3L
	PPARD	BMP4	NPEPPS		ATOH7
	MSN	RDX	LAMA3		C14orf64
	CYP3A4	PINK1	AHR		NDUFS8
	FUT3	ADAM12	CFL1		HIAT1
	THG1L	CRHR1	FCGR2B		GVIN1
	EDN2	SOST	MDK		ERGIC3
	EEF1A1	MMP16	ID2		C4orf44
	KRT16	AQP3	TIE1		GAS1
	PSMA6	HTR2B	KCP		EFCAB1
	PNPLA3	FZD1	SELENOP		BCOR
	KL	CANT1	HLA-DRA		PNCK
	RAB8A	GDF15	SMAD6		CDCA7
	CYP2C19	ASIC1	IL18R1		ZNF844
	CTF1	MMP24	FGF21		EXOC3L2
	YY1	FBLN2	H6PD		C15orf24
	PDP1	NCAN	VASH1		PPP3R1
	CYP27A1	STX6	MIR205		C6orf58
	C5AR1	ABCF2	LINC01194		PSMD12
	CCL19	GABPA	MSBP1		C6orf52
	UBE2I	CD1C	CLDN5		SLC20A1
	DPH1	WISP2	GRM1		HSD17B12
	PRDX5	MUC6	NGFR		UBXN11
	AKR1A1	ERP29	LCK		KIAA0196
	IL22	MIR223	GJA1		ABCB11
	MYO5B	MIR29C	BECN1		CAPN10
	PIN1	SEPT9	YY1		NALCN
	HPSE	NPHS2	IL10RA		RNF219
	PLIN1	COL5A1	CXCR5		ADAD1
	ARL3	RPS6KA3	GSTA1		TMEM117
	ARSB	FCER2	MKL1		SKA3
	POMT1	TLR6	RNF111		DDX3X
	AOC1	POLR1C	NPY4R		CFLP1
	MICALL2	DDX41	MIR223		PCSK2
	COL5A2	TK2	ST13		LRRC4B
	TRIB3	SULT1A3	UGCG		OR8I2
	INHBA	HDAC4	TRIM21		TCTN3
	OXA1L	SLC6A4	ABL1		TESC
	SP3	DHFR	CAPN1		TMEM214
	DDAH1	PRDX1	CALCR		KLK9
	FUT2	UBE3A	PPP2CA		STC2
	HDAC3	CEL	LBP		ZNF12
	NME2	S1PR2	ADORA2B		ZNF330
	LTB4R	KAT2A	PDP1		TDP2
	MIR31	FCGR2B	SMURF2		UBE2MP1
	TBX3	NPY	SERPINB3
	CNR1	SMARCA4	MIR494
	SLC30A7	PDE3A	HADHB
	SEPT9	PRDX5	NRG1
	TAGLN	MDK	COL5A2
	MARCKSL1	CTSL	MT2A
	ING4	DCK	TROVE2
	ROCK2	HNRNPA1	MNDA
	TNFAIP3	MSR1	CHIA
	CALU	PTPN13	ARSH
	FTO	HBEGF	IKBKB
	ABCC6	LTBP2	ALPP
	MIR34A	ABCC5	ATP1B1
	GPR35	CYP2R1	PRDX5
	MIR200C	B3GAT1	THY1
	MIR30A	SFRP2	HIF1AN
	CXCL6	IL25	FOXM1
	TOLLIP	DCLK1	PROCR
	MAP3K7	CCL8	TNFRSF6B
	AHSG	MMP25	PDPN
	FOSL2	NLRC5	HSPB2
	CYP17A1	IL20	YBX1
	TMSB4X	HSPB2	MIR138-1
	TIMP4	PIAS3	MIR378A
	CLCN1	SATB1	MYLK
	MMP16	LTBP4	IL5RA
	SULF2	SERPINB4	OTC
	ABCC5	KDM3A	HOXC11
	UBE2D1	CCL27	GBA3
	MIR126	CFHR1	IL17RC
	RHOD	CD5L	TLR8
	TRAP1	IL34	COL2A1
	RGS3	SYNM	TRAF6
	CSNK2A1	MIR101-1	COL18A1
	FKBP5	MIR148A	SCTR
	RARS	HNP1	TAGLN
	BRD2	TUBB	KIF3A
	SLC1A5	ANLN	ZFP36
	KLF15	LRBA	SULF2
	VAPB	YWHAQ	CAPN10
	NES	ITGB2	EFS
	LIPG	ALPL	UROS
	TMEM43	HRH1	PSMD7
	MDK	IRAK3	MED12
	PARK7	P2RX7	HAX1
	MARCO	CDX2	GALNS
	FXYD5	LY86	PDE4D
	LY96	PRSS3	ROCK2
	PDGFC	RAB11A	TLR1
	FADS1	GALNS	ADRB3
	RAB5A	ZEB1	YWHAQ
	AHRR	ADAMTS4	S1PR1
	MAP3K19	MED12	GRN
	FLOT1	PTN	MMP16
	PRDX2	PSMB9	PDIA3
	PIAS3	UCHL1	PDE5A
	ZFP36	PPP2CB	MYO6
	HMGN2	COL4A2	INHBB
	NBAS	CLCA2	GCLC
	KCNH1	CLCA3P	KLF6
	TMBIM6	ATP6V0A2	CCL21
	CCL21	BANF1	AQP9
	HDAC4	ORMDL3	CD1C
	CAMK2G	IGHMBP2	PATJ
	NUDT6	PPP1R14A	MIR29C
	XPO1	BDNF	DHCR24
	SRXN1	RUNX1	USP10
	NT5E	CHRM1	HDAC2
	FABP12	PARP2	ITGA5
	EHF	IL5RA	HDAC3
	APOL1	CD33	CAMK2G
	TWNK	RHO	ICAM2
	RYR3	FCER1A	DLK1
	ORAI1	ADAM8	OSM
	AQP9	INHA	F2RL2
	TAGLN2	CPB1	CYP2J2
	WFDC2	AZU1	GFER
	INHBB	RAB38	ELK1
	CD207	CCL24	IFNB1
	BCAR1	IL31	ABCC5
	ADCY10	UBB	FCN2
	DUSP19	NTRK2	S100A12
	IFT88	HDAC2	KLRK1
	CHAT	FZD4	SERPINA12
	FZD4	AIFM1	VAMP3
	TCF7L2	AURKA	ATL1
	MMP24	SLC9A1	IL20
	IFT57	CTSS	CDH8
	NDUFS4	PTGER2	CD160
	SMAD1	CHAT	KDM6B
	VPS13B	ATP2A1	SHROOM3
	BDKRB1	PIK3C3	SGCB
	S100A10	PLCB3	RLN2
	NPEPPS	LRP5	RASSF6
	ATF1	LAMC2	ANGPTL2
	PTBP1	PTGIR	RLN1
	USP9X	ICAM2	CSN1S1
	CETP	NEDD4	MIR26A1
	CYP11A1	NPR2	MIR135A1
	MIR200B	COL4A3	MIR214
	TRAM2	NRG1	MIR217
	PLN	DRD4	MIR203A
	LOXL1	ECE1	APCDD1
	FST	EGLN3	P2RX7
	LRG1	MSTN	ARSA
	LPA	P2RY6	AMY2A
	AMFR	FADS2	ADCY8
	HPGDS	DHCR7	PRKAR1B
	STC1	BMP1	PRKAR2B
	CYGB	HTR1B	LIN7C
	RDX	FDPS	CREBBP
	MAPKBP1	SIGMAR1	PPP2R1A
	EFS	KPNB1	ARRB2
	EGLN3	BMI1	FZD1
	IL1RAPL2	SLC1A5	ROBO1
	BLMH	SEMA4A	SLC4A8
	PPP2R2A	HDAC7	F7
	IFT74	SULT1E1	RARS
	MAPT	S100A10	ADAM8
	PPP2R1A	PTGES3	LRAT
	NGFR	LY96	LTC4S
	SALL4	MMP15	SLC10A2
	BCHE	ID2	CHRD
	SLC26A4	MYH11	TRPS1
	GNAI1	PROCR	CBL
	APOA4	MMP17	CPA3
	MMP28	TAGLN	DNAH5
	EHMT2	FUT3	SULF1
	NDRG2	PDCD4	RAB27A
	MKL1	APOL1	EIF2AK2
	FOSL1	TRAP1	RYK
	RAD51C	T	CLTCL1
	LEF1	LTBP3	ASIC2
	CLIC1	SLC23A2	CSK
	LEPQTL1	CABIN1	RUNX1
	ACOX2	JMJD6	MAP2K5
	PLXNC1	GUCY2D	TACR2
	WNT1	RSPO2	PGM1
	VMP1	SP3	MS4A2
	SERPINB4	PCMT1	F11R
	MAT2A	ADCYAP1	DSG1
	ANTXR2	SLC26A4	TRH
	FCGR3B	ITGB8	FOXL2
	MIR122	FLOT2	AZU1
	ENTPD1	ZFP36	NELL1
	B3GAT1	XCL1	MPP2
	PINK1	TNFAIP6	TUBB
	MSRA	ENTPD2	UBB
	SHROOM3	SEPT6	TPM1
	PYY	CD207	GHSR
	LCN1	CAPN10	SSTR2
	RAB11A	NR2E3	PIN1
	ACO2	RECK	KRT5
	PLOD3	GMFB	S1PR2
	PUS1	TFF3	NCF1
	IRS2	NUCB2	MC1R
	ADAMTS1	CTF1	ITPA
	ADSL	CSE1L	MCM2
	ABCC2	FAM120A	PRDX2
	DNM1L	CD248	RAB5A
	RETNLB	IPO5	FTL
	RYR2	DEFA4	PDE3A
	LGALS4	RLN2	HNRNPA1
	PSMA4	TIA1	GNAI2
	RBCK1	IL17C	BMP1
	HAP1	COPE	FDPS
	LARGE1	MARCKSL1	MSR1
	XYLT1	CDKAL1	MAT2A
	RAB6A	RLN1	CSTB
	PRSS2	GTF2H2	SLC1A5
	NOTCH4	STXBP5L	S100A10
	G6PC	CEBPZ	PTGES3
	SHBG	AHRR	ORAI1
	ATP7A	RBMS3	ANXA6
	EAF2	HTN3	FGF19
	MIA2	ZC3H12A	TRPV6
	MMP11	MS4A5	DYNLL1
	ICAM2	NAF1	CYP2R1
	OAS1	DEFB103A	VAPB
	ERP29	MIRLET7D	NME4
	LCAT	MIR150	BMP3
	PRKCB	MIRLET7I	IGF2BP2
	NR2E3	MIR214	SLC23A2
	DDX5	MIR29B2	CCL19
	MIR29B1	MIR1273A	DCLK1
	TRPM6	UBE2J2	NDUFAB1
	TAX1BP1	KRT14	HGFAC
	ARRB2	COL18A1	FLOT2
	PTPN3	CSTB	CLIC1
	PEX5	SMAD1	DKK4
	ASIC5	TRPV6	STX5
	UBE3A	NLRC4	ASGR2
	TFF3	ATP12A	ENTPD2
	OMP	KRT16	CD207
	MIR26A1	TINAG	TMC6
	NPPC	PKD1L1	SATB1
	COL14A1	RUNX2	HLF
	C5orf52	PITX2	KHSRP
	AIF1	PRKAR2B	SVIL
	SUV39H1	PDPN	NUCB2
	SCTR	SLC7A2	STX8
	PLCE1	DTL	KDM3A
	CYTH2	TMEM173	RASAL1
	CNR2	WWTR1	CELA3B
	GSTA1	ILK	CYGB
	RPS6KA3	PSMD1	CXCL3
	IL25	INF2	TET1
	ANLN	ARSB	FERMT2
	MIR138-1	PSMA6	AKAP1
	MIR125A	MAP4K2	PDCD6
	HSPH1	PTH1R	GPHA2
	PIK3R4	SMAD6	RGS5
	ABCB7	WIF1	ADPRH
	NAGS	ORAI1	FXYD5
	RSPO2	ZNF467	CDKAL1
	PARP2	SNRNP35	ING4
	HSPE1	DKK3	SYNM
	KIF16B	PSMB5	NREP
	MERTK	S100A1	SCAI
	ARHGEF1	PLEC	CLEC9A
	SP100	COL6A3	MIR16-1
	GNA12	ELOVL6	MIRLET7D
	CRIM1	GJC1	MIR150
	MIR326	MKL1	MIR135A2
	EAF1	LOXL2	MIR125A
	CREG1	TREH	MIR1908
	P2RY1	ADAMTSL1	MIR29B2
	STAT2	RYK	MIR101-1
	SMURF2	WNK4	MIR148A
	IVL	HNRNPAB	ST2
	MIR17	SNX4	PEPD
	LMOD1	PSMC3	ADAMTS4
	MIR223	PSMD8	GNAI1
	UBA52	CSRP1	SMPD1
	SPINT1	IPO9	PPP2R1B
	KPNB1	UBE2J1	OAS1
	F11R	AFF4	HSPE1
	RICTOR	PSMB10	IVL
	MIR221	PSMA4	BPIFB1
	MIR494	PSMC2	ABCC3
	MIR133A1	PSMC5	PSMD9
	PDIA3	PSMC6	CD5L
	DDX41	PSMD12	APCS
	GNA11	CACNA1C	WNT10B
	GPER1	BLM	SLC6A4
	MIR214	FOXE1	CHAT
	EPS8	PDE4D	FPR1
	MIR150	ATF1	GAD2
	ATP1B1	KLF4	C1S
	RNF31	SLC22A4	EPHX1
	TIE1	TLN1	FECH
	SATB1	CYTH2	GATA6
	UBTF	MIR138-1	PTPN13
	RBP1	CAMK2G	WIF1
	NPR1	PRKAR1B	BRD4
	LY86	USP10	NLRC4
	ESYT1	ROBO1	CEACAM6
	OGT	ELOB	CUX1
	DDHD1	NT5E	COMMD1
	KLRK1	TRPV4	GP2
	GOT1	ADAMTS5	TFF3
	S1PR3	ADAMTS1	IL1RAPL1
	LINC01194	USP9X	CSE1L
	ATP2A3	BRD4	LGALS4
	ADCYAP1	DYNLL1	RBP3
	PYHIN1	HEY1	IPO9
	PPP1R14A	SORL1	CLINT1
	CD2AP	KIF5B	CXCL17
	GABPA	P2RY4	ASIC5
	CLTA	CORO1A	STH
	PCM1	NPEPPS	MT-RNR1
	MIR203A	KIF3A	ATP2A1
	TRPM7	CRLF1	MAS1
	DYNLL1	SULF2	PLCG2
	MIR101-1	CRIM1	UBA52
	PHB2	AKAP6	PSMC6
	SHOX2	PDCD6	HEY1
	RBMS3	GPHA2	EHF
	HSPBP1	C1QTNF6	PRSS23
	SLC35A2	SRSF4	TNFSF14
	CAPN1	ATAD3A	WWTR1
	ADORA1	MUC13	RPS6KA3
	DKK4	FBRS	FZD4
	RHO	NRIP3	PDPK1
	PSMA7		NCOA3
	IL20		RYR2
	ADPRH		MSTN
	MIR199A1		FADS2
	ATRAID		SEMA4A
	REG1A		AKR1A1
	VPS4A		MMP17
	CCL8		FSTL1
	MAS1		TRPM7
	PMCH		JMJD6
	PKHD1L1		CORO1A
	KIFC3		RSPO2
	APIP		CTSV
	LTBP3		CRIM1
	PIK3C3
	UQCRC1
	CTNNA3
	STK16
	DEFB103B
	CXCL3
	THBS4
	IVD
	AKAP1
	MIR29C
	IFNL3
	COQ6
	SMARCAL1
	CA2
	GJC1
	SLC15A2
	PCMT1
	NUCB2
	PITRM1
	MAP4K2
	EXOSC9
	DNAJA1
	DRD4
	HADHB
	SLC9A1
	MIR378A
	PSMD10
	MIR25
	CCT3
	F2RL2
	COL6A5
	AMBP
	TIA1
	ALDOB
	FPR1
	PEX7
	CPT2
	ENTPD3
	MIR135A1
	PDZD3
	NPR2
	CDH23
	FAM120A
	ITPA
	PDXP
	MFF
	KAT2A
	CPA1
	ANGPTL2
	HSPB2
	PKDREJ
	PSME1
	ELK1
	FARSA
	MYO7A
	MIR33A
	PPP3CA
	CSN1S1
	COQ2
	TET1
	MIR148A
	SEC61A1
	MMP25
	SULF1
	PPP2CB
	PRSS23
	CCP110
	RPS4X
	PSMD4
	HIF1AN
	PSMF1
	PLLP
	SULT1E1
	TJP3
	DEFA4
	POMGNT2
	STX8
	PSMC5
	SCG5
	ATAD3A
	AEBP1
	CALCR
	SYNM
	SSTR3
	IPO9
	MED12
	CDKL2
	CYP26A1
	ARL2
	TIAM1
	DNM1
	RHOH
	NPHS1
	MIR222
	KCNJ11
	NPHP3-ACAD11
	EMD
	MIR146B
	MIR153-1
	SLC12A3
	ATF2
	BARD1
	MIR16-1
	SQOR
	VASH1
	CDKL1
	ITGB8
	S1PR2
	SOAT2
	CCR9
	PYGL
	POC1B
	TTC26
	CLCN4
	P2RY6
	ATG14
	CDKL3
	TULP4
	CENPS
	MIR130A
	BMP1
	CACNA1C
	SEMA7A
	PSMC3
	NLRC5
	PSMA3
	SEM1
	UBB
	PSMC6
	CELSR2
	SMURF1
	SEMA4A
	PSME3
	ANXA6
	METAP2
	SLC23A2
	PDCD6
	ACTG2
	ABCF2
	RLBP1
	USH2A
	PSMD8
	PLEKHA6
	PDE3A
	PPIB
	USH1C
	RPS4Y1
	ABO
	TCF7
	PSMB5
	DERL3
	SLC22A1
	KCNJ1
	MT-TK
	MIR154
	SIGMAR1
	LCLAT1
	APCDD1
	SOSTDC1
	GHSR
	CRHR1
	NPY4R
	ARSH
	NPHS2
	XCL1
	ENTPD2
	POLR1C
	NR1I2
	LMTK2
	DOK5
	KDM6B
	TTLL6
	ACAD11
	PSMB10
	CFHR1
	FADS2
	CLTCL1
	POLG2
	NGB
	PSMB9
	SHOX
	ZC4H2
	PSMA2
	DERL2
	IL34
	LCA5
	CENPC
	LINC00271
	SGCB
	COQ8B
	DCLK1
	ZC3H12A
	CGA
	RHOQ
	PF4V1
	AKAP6
	GFM2
	NXPH4
	CD160
	SLC10A1
	ASIC3
	PSMB7
	DNAJB6
	SEC61B
	MYO6
[truncated: 352 more rows]
